# Supplementary material for: Alu and B1 Repeats Have Been Selectively Retained in the Upstream and Intronic Regions of Genes of Specific Functional Classes
Source: PLoS Comput Biol. 2009 Dec 18;5(12):e1000610. doi: 10.1371/journal.pcbi.1000610 (PMC2784220; doi:10.1371/journal.pcbi.1000610)
Supplement: Table S1 — GO term p-values for human Alu and mouse B elements. (0.04 MB XLS) [file pcbi.1000610.s001.xls]

## Sheet: human Alu and mouse B
	human Alu elements				mouse B elements
GO term id	genes	upstream	sense intronic	antisense intronic	genes	upstream	sense intronic	antisense intronic	GO term description
GO:0016279	29	1.88e-06	0.035	0.0391	24	4.96e-08	0.00088	8.22e-06	protein-lysine N-methyltransferase activity
GO:0018024	29	1.88e-06	0.035	0.0391	24	4.96e-08	0.00088	8.22e-06	histone-lysine N-methyltransferase activity
GO:0042054	37	8.07e-07	0.0131	0.00642	33	2.7e-09	8.16e-05	2.54e-07	histone methyltransferase activity
GO:0016278	29	1.88e-06	0.035	0.0391	24	4.96e-08	0.00088	8.22e-06	lysine N-methyltransferase activity
GO:0004713	556	3e-10	0.757	0.829	572	0	0.0364	0.00281	protein-tyrosine kinase activity
GO:0004674	541	0	0.271	0.116	564	0	0.000138	5.38e-06	protein serine/threonine kinase activity
GO:0017111	761	0	0.0785	0.00335	725	0	1.74e-07	8.23e-10	nucleoside-triphosphatase activity
GO:0016887	378	6.92e-07	0.22	0.0429	363	8.04e-08	5.21e-06	1.46e-07	ATPase activity
GO:0042623	292	7.18e-06	0.153	0.0827	274	7.09e-08	4.05e-05	1.02e-06	ATPase activity, coupled
GO:0003924	261	1.49e-06	0.45	0.173	241	3.93e-06	0.0391	0.0533	GTPase activity
GO:0004721	174	2.56e-05	0.689	0.155	161	3.49e-05	0.0243	0.00265	phosphoprotein phosphatase activity
GO:0004842	161	3.31e-07	0.0355	0.00136	151	0	1.15e-05	1.41e-07	ubiquitin-protein ligase activity
GO:0030983	23	3.19e-05	2.98e-07	7.32e-06	12	0.151	0.106	0.00545	mismatched DNA binding
GO:0045934	389	3.9e-09	0.749	0.438	357	0	0.104	0.00773	negative regulation of nucleobase, nucleoside, nucleotide and nucleic acid metabolism
GO:0051053	23	2.5e-06	0.0371	0.0595	18	0.00056	0.000609	0.0285	negative regulation of DNA metabolism
GO:0008156	18	3.86e-06	0.0637	0.0896	12	0.000214	0.00018	0.0882	negative regulation of DNA replication
GO:0016481	358	8.08e-07	0.843	0.511	335	1e-10	0.377	0.038	negative regulation of transcription
GO:0045449	2723	0	0.995	0.000161	2515	0	0.487	1.51e-06	regulation of transcription
GO:0006355	2554	0	0.994	0.000115	2363	0	0.428	2.53e-06	regulation of transcription, DNA-dependent
GO:0051052	73	2.28e-06	0.0892	0.0336	48	1.86e-06	0.00394	0.0196	regulation of DNA metabolism
GO:0006445	60	9.98e-07	0.277	0.0344	31	1.64e-06	0.00974	0.000254	regulation of translation
GO:0006446	44	4.14e-07	0.275	0.0538	22	4.87e-05	0.00255	0.00083	regulation of translational initiation
GO:0043065	299	2.85e-06	0.791	0.28	254	1.72e-06	0.00784	0.164	positive regulation of apoptosis
GO:0006917	250	2.39e-06	0.582	0.079	190	1.79e-05	0.00829	0.0243	induction of apoptosis
GO:0012502	251	3.37e-06	0.602	0.0864	190	1.79e-05	0.00829	0.0243	induction of programmed cell death
GO:0043066	276	7.77e-06	0.977	0.988	226	0.000129	0.466	0.711	negative regulation of apoptosis
GO:0043414	50	6.41e-05	0.172	0.0073	74	0.00392	0.0165	0.00752	biopolymer methylation
GO:0043037	263	0	0.0241	7.39e-05	165	0	3.21e-05	2.05e-10	translation
GO:0006414	108	1e-10	0.749	0.044	24	0.0518	0.752	0.0431	translational elongation
GO:0006413	69	2.26e-07	0.0621	0.0112	65	3.09e-07	0.00284	5.26e-06	translational initiation
GO:0043632	237	2e-10	0.00712	1.61e-05	162	7e-10	4.98e-06	7.32e-11	modification-dependent macromolecule catabolism
GO:0019941	237	2e-10	0.00712	1.61e-05	162	7e-10	4.98e-06	7.32e-11	modification-dependent protein catabolism
GO:0006511	234	1.1e-09	0.00496	1.11e-05	159	3.1e-09	1.74e-06	3.96e-11	ubiquitin-dependent protein catabolism
GO:0043161	100	3.82e-05	0.0947	0.0735	29	0.00459	0.0161	0.00374	proteasomal ubiquitin-dependent protein catabolism
GO:0030433	18	2.66e-06	0.695	0.371	11	7.27e-06	0.19	0.00215	ER-associated protein catabolism
GO:0006401	51	4.59e-08	0.19	0.0998	35	0.000249	0.0124	0.0238	RNA catabolism
GO:0006402	34	1e-08	0.192	0.0474	29	0.000361	0.0506	0.105	mRNA catabolism
GO:0000184	21	6e-06	0.00156	3.15e-05	16	4.27e-05	0.0135	0.000728	mRNA catabolism, nonsense-mediated decay
GO:0044257	262	1.2e-09	0.0278	0.000206	185	1.67e-08	1.98e-05	4.88e-10	cellular protein catabolism
GO:0051603	259	1.7e-09	0.0232	0.000267	183	1.5e-08	1.83e-05	5.82e-10	proteolysis during cellular protein catabolism
GO:0006515	18	2.66e-06	0.695	0.371	12	4.06e-06	0.0818	0.00113	misfolded or incompletely synthesized protein catabolism
GO:0016310	878	0	0.131	0.358	873	0	0.0305	0.000541	phosphorylation
GO:0006468	727	3e-10	0.774	0.843	750	0	0.0987	0.0104	protein amino acid phosphorylation
GO:0006310	112	0.000119	0.22	0.000231	86	6.88e-08	2.18e-05	2.93e-06	DNA recombination
GO:0006260	223	0	8.14e-07	2.71e-07	167	7.09e-08	2.04e-09	2.22e-11	DNA replication
GO:0006261	120	4.5e-08	3.09e-05	6.86e-05	74	1.22e-05	0.000283	3.75e-05	DNA-dependent DNA replication
GO:0045005	31	9.21e-05	1.16e-07	5.77e-07	15	0.043	0.0247	0.00193	maintenance of fidelity during DNA-dependent DNA replication
GO:0006323	418	0	0.0234	0.000104	378	1e-10	1.63e-08	9.08e-13	DNA packaging
GO:0006325	414	0	0.0183	8.95e-05	376	3e-10	3.08e-08	9.58e-13	establishment and/or maintenance of chromatin architecture
GO:0016568	216	0	0.00202	2.2e-06	192	0	3.02e-08	1.04e-16	chromatin modification
GO:0016569	58	2.34e-05	0.166	0.0255	55	6.69e-07	0.0069	0.000583	covalent chromatin modification
GO:0006338	56	1.16e-06	0.00604	9.22e-05	49	1e-10	0.000122	1.27e-09	chromatin remodeling
GO:0006396	504	0	4.47e-06	3.52e-13	411	0	6.97e-11	2.9e-26	RNA processing
GO:0006397	307	0	5.88e-05	5.61e-09	244	0	1.28e-08	4.95e-18	mRNA processing
GO:0000398	161	0	1.58e-05	7.3e-07	51	0.00021	0.000555	4.52e-05	nuclear mRNA splicing, via spliceosome
GO:0000387	28	4.22e-06	0.000107	0.00043	4	0.998	0.998	0.998	spliceosomal snRNP biogenesis
GO:0000245	36	2.91e-05	0.0398	0.0122	20	0.011	0.0643	0.0633	spliceosome assembly
GO:0008380	278	0	7.24e-05	2.45e-08	194	0	5.17e-07	2.46e-15	RNA splicing
GO:0000375	161	0	1.58e-05	7.3e-07	51	0.00021	0.000555	4.52e-05	RNA splicing, via transesterification reactions
GO:0000377	161	0	1.58e-05	7.3e-07	51	0.00021	0.000555	4.52e-05	RNA splicing, via transesterification reactions with bulged adenosine as nucleophile
GO:0043631	12	1.5e-05	0.00275	0.0349	13	0.102	0.315	0.00757	RNA polyadenylation
GO:0016071	352	0	7.88e-05	2.88e-09	286	0	7.75e-08	2.45e-16	mRNA metabolism
GO:0006351	2629	0	0.99	2.24e-05	2408	0	0.339	2.78e-07	transcription, DNA-dependent
GO:0006352	111	1.1e-09	0.00184	2.14e-06	64	9.53e-05	0.00011	4.91e-06	transcription initiation
GO:0006367	70	6.95e-08	0.000624	2.08e-05	23	0.00163	0.00153	0.000205	transcription initiation from RNA polymerase II promoter
GO:0006354	52	4.92e-06	0.00772	2.01e-05	11	0.00016	0.0348	0.00158	RNA elongation
GO:0006368	49	1.28e-05	0.00954	3.07e-05	7	0.998	0.998	0.998	RNA elongation from RNA polymerase II promoter
GO:0006366	736	5.44e-08	0.998	0.738	579	8.36e-07	0.698	0.417	transcription from RNA polymerase II promoter
GO:0006508	868	3.81e-08	0.715	0.85	827	0.0002	0.118	0.0109	proteolysis
GO:0006457	203	2.95e-08	0.00437	0.00183	150	0	0.000231	4.37e-09	protein folding
GO:0006464	1918	0	0.0244	5.15e-05	1805	0	3.24e-12	1.17e-23	protein modification
GO:0043543	32	3.36e-05	0.0959	0.0148	27	0.00108	0.0473	0.123	protein amino acid acylation
GO:0006473	23	9.97e-06	0.134	0.04	16	0.00151	0.0368	0.0405	protein amino acid acetylation
GO:0006512	603	0	0.000504	2.41e-09	552	0	5.83e-14	3.62e-24	ubiquitin cycle
GO:0031365	11	6e-10	0.598	0.0254	7	0.998	0.998	0.998	N-terminal protein amino acid modification
GO:0008632	108	2.68e-06	0.15	0.0252	78	2.08e-08	0.00164	0.0018	apoptotic program
GO:0051170	107	6.9e-08	0.104	0.0183	83	1.05e-07	0.0249	8.45e-05	nuclear import
GO:0006606	105	3.99e-08	0.0896	0.0144	81	2.6e-07	0.0251	4.23e-05	protein import into nucleus
GO:0051168	55	1.24e-07	0.0418	0.0124	41	1.52e-06	3.13e-05	4.79e-05	nuclear export
GO:0006405	36	1.47e-06	0.14	0.0668	21	9.33e-05	0.00418	0.00176	RNA export from nucleus
GO:0006605	222	4e-10	0.0173	0.000517	228	2.82e-08	0.000972	9.85e-08	protein targeting
GO:0051028	80	8.2e-09	0.0433	0.000228	55	2e-08	6.47e-05	3.03e-07	mRNA transport
GO:0007067	224	0	0.00415	2.08e-07	192	0	1.21e-10	6.94e-20	mitosis
GO:0051437	72	4.72e-05	0.0566	0.0204	0	0.998	0.998	0.998	positive regulation of ubiquitin ligase activity during mitotic cell cycle
GO:0007017	231	1.5e-05	0.438	0.253	219	2.11e-08	2.53e-07	1.35e-05	microtubule-based process
GO:0007001	442	0	0.0143	3.77e-05	402	0	2.96e-09	7.45e-14	chromosome organization and biogenesis (sensu Eukaryota)
GO:0030520	10	1.79e-05	0.998	0.998	4	0.998	0.998	0.998	estrogen receptor signaling pathway
