# Supplementary material for: Alu and B1 Repeats Have Been Selectively Retained in the Upstream and Intronic Regions of Genes of Specific Functional Classes
Source: PLoS Comput Biol. 2009 Dec 18;5(12):e1000610. doi: 10.1371/journal.pcbi.1000610 (PMC2784220; doi:10.1371/journal.pcbi.1000610)
Supplement: Table S6 — GO term p-values and q-values for chimpanzee Alu elements in upstream regions. (0.50 MB XLS) [file pcbi.1000610.s006.xls]

## Sheet: chimp Alu upstream
		Alu+		Alu-
GO term id	genes	p-value	q-value	p-value	q-value	GO term description	GO term catecory
GO:0000003	252	0.392	0.791	0.499	0.933	reproduction	P
GO:0000041	32	0.891	1	0.106	0.355	transition metal ion transport	P
GO:0000049	10	0.749	1	0.439	0.879	tRNA binding	F
GO:0000051	15	0.0804	0.275	0.109	0.36	urea cycle intermediate metabolism	P
GO:0000059	15	0.00202	0.0164	0.0102	0.0572	protein import into nucleus, docking	P
GO:0000060	18	0.17	0.474	0.223	0.592	protein import into nucleus, translocation	P
GO:0000070	11	0.0973	0.318	0.101	0.341	mitotic sister chromatid segregation	P
GO:0000074	127	0.0429	0.168	0.0391	0.162	regulation of progression through cell cycle	P
GO:0000075	33	0.0154	0.075	0.0575	0.217	cell cycle checkpoint	P
GO:0000077	18	0.00583	0.0336	0.0529	0.204	DNA damage checkpoint	P
GO:0000079	18	0.0862	0.29	0.126	0.406	regulation of cyclin-dependent protein kinase activity	P
GO:0000082	24	0.869	1	0.848	1	G1/S transition of mitotic cell cycle	P
GO:0000087	64	0.0412	0.162	0.0132	0.0691	M phase of mitotic cell cycle	P
GO:0000118	14	0.538	0.95	0.128	0.41	histone deacetylase complex	C
GO:0000119	16	0.00776	0.0434	0.0403	0.167	mediator complex	C
GO:0000122	142	0.477	0.888	0.535	0.965	negative regulation of transcription from RNA polymerase II promoter	P
GO:0000139	74	0.14	0.417	0.0924	0.322	Golgi membrane	C
GO:0000151	65	0.06	0.226	0.0309	0.137	ubiquitin ligase complex	C
GO:0000152	10	0.101	0.326	0.215	0.578	nuclear ubiquitin ligase complex	C
GO:0000155	10	0.162	0.458	0.481	0.914	two-component sensor activity	F
GO:0000159	17	0.59	0.995	0.122	0.395	protein phosphatase type 2A complex	C
GO:0000165	102	0.305	0.68	0.145	0.443	MAPKKK cascade	P
GO:0000166	1808	1.25e-10	0	2.38e-17	0	nucleotide binding	F
GO:0000187	37	0.161	0.458	0.334	0.757	activation of MAPK activity	P
GO:0000209	14	0.54	0.95	0.234	0.612	protein polyubiquitination	P
GO:0000226	62	0.075	0.263	0.144	0.439	microtubule cytoskeleton organization and biogenesis	P
GO:0000228	78	0.00347	0.0235	0.000187	0.00239	nuclear chromosome	C
GO:0000245	13	0.486	0.897	0.194	0.541	spliceosome assembly	P
GO:0000267	291	0.241	0.592	0.427	0.869	cell fraction	C
GO:0000271	35	0.288	0.656	0.405	0.841	polysaccharide biosynthesis	P
GO:0000272	14	0.992	1	0.812	1	polysaccharide catabolism	P
GO:0000278	122	0.0981	0.319	0.0526	0.203	mitotic cell cycle	P
GO:0000279	105	0.115	0.356	0.00555	0.034	M phase	P
GO:0000287	85	0.431	0.843	0.00268	0.0182	magnesium ion binding	F
GO:0000302	13	0.0968	0.318	0.0423	0.174	response to reactive oxygen species	P
GO:0000313	19	0.189	0.511	0.046	0.184	organellar ribosome	C
GO:0000315	10	0.926	1	0.185	0.522	organellar large ribosomal subunit	C
GO:0000323	64	0.366	0.757	0.184	0.522	lytic vacuole	C
GO:0000375	29	0.143	0.422	0.187	0.524	RNA splicing, via transesterification reactions	P
GO:0000377	29	0.143	0.422	0.187	0.524	RNA splicing, via transesterification reactions with bulged adenosine as nucleophile	P
GO:0000398	29	0.143	0.422	0.187	0.524	nuclear mRNA splicing, via spliceosome	P
GO:0000502	27	0.232	0.578	0.00387	0.0251	proteasome complex (sensu Eukaryota)	C
GO:0000723	19	0.0248	0.111	0.0288	0.13	telomere maintenance	P
GO:0000724	13	0.0392	0.155	0.0157	0.0795	double-strand break repair via homologous recombination	P
GO:0000725	13	0.0392	0.155	0.0157	0.0795	recombinational repair	P
GO:0000775	33	0.138	0.413	0.0199	0.0989	chromosome, pericentric region	C
GO:0000776	14	0.468	0.881	0.00192	0.0144	kinetochore	C
GO:0000779	10	0.547	0.954	0.335	0.757	condensed chromosome, pericentric region	C
GO:0000781	11	0.0192	0.0914	0.0846	0.304	chromosome, telomeric region	C
GO:0000785	266	0.000257	0.00406	0.000244	0.00276	chromatin	C
GO:0000786	140	0.0722	0.256	0.0761	0.275	nucleosome	C
GO:0000790	26	0.00898	0.0484	0.0324	0.142	nuclear chromatin	C
GO:0000792	32	0.00855	0.0466	0.00144	0.0111	heterochromatin	C
GO:0000793	47	0.0386	0.154	0.0175	0.0876	condensed chromosome	C
GO:0000794	31	0.0792	0.272	0.00728	0.0422	condensed nuclear chromosome	C
GO:0000795	13	0.497	0.908	0.0718	0.264	synaptonemal complex	C
GO:0000803	10	0.164	0.46	0.0558	0.212	sex chromosome	C
GO:0000819	11	0.0973	0.318	0.101	0.341	sister chromatid segregation	P
GO:0000902	400	0.983	1	0.873	1	cell morphogenesis	P
GO:0000904	181	1	1	0.995	1	cellular morphogenesis during differentiation	P
GO:0000910	13	0.177	0.489	0.0238	0.112	cytokinesis	P
GO:0000922	20	0.0793	0.272	0.279	0.688	spindle pole	C
GO:0001501	220	1	1	1	1	skeletal development	P
GO:0001502	13	0.99	1	1	1	cartilage condensation	P
GO:0001503	106	0.927	1	0.558	0.99	ossification	P
GO:0001505	71	0.993	1	0.983	1	regulation of neurotransmitter levels	P
GO:0001508	36	0.833	1	0.295	0.702	regulation of action potential	P
GO:0001518	14	1	1	1	1	voltage-gated sodium channel complex	C
GO:0001522	10	0.268	0.632	0.41	0.848	pseudouridine synthesis	P
GO:0001523	10	1	1	0.924	1	retinoid metabolism	P
GO:0001525	97	0.845	1	0.997	1	angiogenesis	P
GO:0001533	10	0.965	1	0.806	1	cornified envelope	C
GO:0001539	41	0.413	0.82	0.291	0.697	ciliary or flagellar motility	P
GO:0001541	19	0.312	0.688	0.635	1	ovarian follicle development	P
GO:0001558	63	0.762	1	0.741	1	regulation of cell growth	P
GO:0001568	170	0.966	1	0.999	1	blood vessel development	P
GO:0001569	20	0.98	1	1	1	patterning of blood vessels	P
GO:0001570	29	0.364	0.756	0.81	1	vasculogenesis	P
GO:0001584	780	1	1	1	1	rhodopsin-like receptor activity	F
GO:0001595	60	0.999	1	0.971	1	angiotensin receptor activity	F
GO:0001603	15	0.786	1	0.218	0.582	vasopressin-like receptor activity	F
GO:0001608	108	1	1	1	1	nucleotide receptor activity, G-protein coupled	F
GO:0001614	109	1	1	1	1	purinergic nucleotide receptor activity	F
GO:0001619	19	0.818	1	0.711	1	lysosphingolipid and lysophosphatidic acid receptor activity	F
GO:0001633	28	0.887	1	0.943	1	secretin-like receptor activity	F
GO:0001637	46	0.998	1	0.999	1	G-protein chemoattractant receptor activity	F
GO:0001649	41	0.995	1	0.927	1	osteoblast differentiation	P
GO:0001653	315	1	1	1	1	peptide receptor activity	F
GO:0001654	92	0.704	1	0.973	1	eye development	P
GO:0001655	75	1	1	1	1	urogenital system development	P
GO:0001656	39	1	1	1	1	metanephros development	P
GO:0001657	30	1	1	0.999	1	ureteric bud development	P
GO:0001658	20	1	1	0.982	1	ureteric bud branching	P
GO:0001659	167	0.974	1	0.941	1	thermoregulation	P
GO:0001662	11	0.778	1	0.308	0.72	behavioral fear response	P
GO:0001664	66	0.999	1	0.972	1	G-protein-coupled receptor binding	F
GO:0001666	36	0.349	0.735	0.204	0.557	response to hypoxia	P
GO:0001669	15	0.997	1	0.583	1	acrosome	C
GO:0001673	13	0.197	0.523	0.0529	0.204	male germ cell nucleus	C
GO:0001701	123	0.00181	0.0157	0.00833	0.048	embryonic development (sensu Mammalia)	P
GO:0001702	16	0.29	0.658	0.451	0.887	gastrulation (sensu Deuterostomia)	P
GO:0001704	30	0.0264	0.117	0.0586	0.221	formation of primary germ layer	P
GO:0001707	28	0.0228	0.105	0.0391	0.163	mesoderm formation	P
GO:0001708	27	0.975	1	0.997	1	cell fate specification	P
GO:0001709	21	0.999	1	0.997	1	cell fate determination	P
GO:0001725	14	0.0374	0.15	0.0984	0.335	stress fiber	C
GO:0001726	22	0.0255	0.114	0.0614	0.23	ruffle	C
GO:0001727	19	0.139	0.416	0.0888	0.316	lipid kinase activity	F
GO:0001739	10	0.164	0.46	0.0558	0.212	sex chromatin	C
GO:0001750	16	0.828	1	0.536	0.965	photoreceptor outer segment	C
GO:0001754	16	0.586	0.992	0.506	0.938	eye photoreceptor cell differentiation	P
GO:0001755	20	0.99	1	0.995	1	neural crest cell migration	P
GO:0001756	30	0.396	0.797	0.852	1	somitogenesis	P
GO:0001759	13	0.81	1	0.998	1	induction of an organ	P
GO:0001763	61	1	1	1	1	morphogenesis of a branching structure	P
GO:0001764	45	0.997	1	0.996	1	neuron migration	P
GO:0001772	14	0.0909	0.303	0.401	0.838	immunological synapse	C
GO:0001775	201	0.0764	0.267	0.213	0.575	cell activation	P
GO:0001776	32	0.14	0.418	0.101	0.341	leukocyte homeostasis	P
GO:0001816	98	0.411	0.818	0.866	1	cytokine production	P
GO:0001822	67	1	1	1	1	kidney development	P
GO:0001824	41	0.000211	0.00363	0.00785	0.0452	blastocyst development	P
GO:0001825	20	0.00469	0.0297	0.0217	0.104	blastocyst formation	P
GO:0001829	17	0.00733	0.0411	0.0432	0.176	trophectodermal cell differentiation	P
GO:0001832	11	0.176	0.486	0.189	0.531	blastocyst growth	P
GO:0001836	12	0.0324	0.138	0.151	0.455	release of cytochrome c from mitochondria	P
GO:0001838	37	0.593	0.998	0.405	0.841	embryonic epithelial tube formation	P
GO:0001839	37	0.594	0.998	0.256	0.647	neural plate morphogenesis	P
GO:0001841	34	0.524	0.941	0.285	0.692	neural tube formation	P
GO:0001843	25	0.423	0.832	0.265	0.662	neural tube closure	P
GO:0001871	56	0.932	1	0.986	1	pattern binding	F
GO:0001889	29	0.144	0.423	0.0308	0.137	liver development	P
GO:0001890	36	0.132	0.397	0.165	0.488	placenta development	P
GO:0001892	18	0.061	0.228	0.133	0.421	embryonic placenta development	P
GO:0001894	42	0.315	0.691	0.283	0.69	tissue homeostasis	P
GO:0001906	21	0.917	1	0.421	0.862	cell killing	P
GO:0001909	19	0.859	1	0.477	0.909	leukocyte mediated cytotoxicity	P
GO:0001910	14	0.999	1	0.974	1	regulation of leukocyte mediated cytotoxicity	P
GO:0001912	12	1	1	0.999	1	positive regulation of leukocyte mediated cytotoxicity	P
GO:0001932	77	0.997	1	0.987	1	regulation of protein amino acid phosphorylation	P
GO:0001934	37	0.816	1	0.762	1	positive regulation of protein amino acid phosphorylation	P
GO:0001935	18	0.77	1	0.702	1	endothelial cell proliferation	P
GO:0001936	15	0.641	1	0.686	1	regulation of endothelial cell proliferation	P
GO:0001942	34	0.435	0.847	0.613	1	hair follicle development	P
GO:0001944	173	0.98	1	0.999	1	vasculature development	P
GO:0001947	12	0.489	0.901	0.275	0.68	heart looping	P
GO:0001948	13	0.4	0.801	0.166	0.489	glycoprotein binding	F
GO:0001952	16	1	1	0.99	1	regulation of cell-matrix adhesion	P
GO:0001963	10	0.8	1	0.99	1	synaptic transmission, dopaminergic	P
GO:0001974	14	1	1	0.997	1	blood vessel remodeling	P
GO:0001975	12	0.948	1	0.8	1	response to amphetamine	P
GO:0001976	18	0.951	1	0.987	1	fast regulation of arterial pressure	P
GO:0001990	14	0.947	1	0.935	1	regulation of blood pressure by hormones	P
GO:0002009	110	0.997	1	0.944	1	morphogenesis of an epithelium	P
GO:0002026	11	0.989	1	0.766	1	cardiac inotropy	P
GO:0002053	15	0.856	1	0.999	1	positive regulation of mesenchymal cell proliferation	P
GO:0002062	17	0.994	1	0.968	1	chondrocyte differentiation	P
GO:0002064	12	0.968	1	1	1	epithelial cell development	P
GO:0002088	11	0.773	1	0.686	1	lens development (sensu Vertebrata)	P
GO:0002200	25	0.234	0.581	0.312	0.725	somatic diversification of immune receptors	P
GO:0002204	23	0.243	0.594	0.26	0.652	somatic recombination of immunoglobulin genes during immune response	P
GO:0002208	23	0.243	0.594	0.26	0.652	somatic diversification of immunoglobulins during immune response	P
GO:0002209	11	0.778	1	0.308	0.72	behavioral defense response	P
GO:0002217	254	0.999	1	0.984	1	physiological defense response	P
GO:0002228	12	0.855	1	0.736	1	natural killer cell mediated immunity	P
GO:0002245	269	0.899	1	0.727	1	physiological response to wounding	P
GO:0002250	108	0.156	0.448	0.134	0.421	adaptive immune response	P
GO:0002252	127	0.103	0.328	0.127	0.406	immune effector process	P
GO:0002253	41	0.0589	0.223	0.169	0.495	activation of immune response	P
GO:0002260	24	0.222	0.561	0.0965	0.33	lymphocyte homeostasis	P
GO:0002263	18	0.288	0.656	0.0133	0.0691	cell activation during immune response	P
GO:0002274	24	0.662	1	0.507	0.938	myeloid leukocyte activation	P
GO:0002285	16	0.399	0.8	0.0238	0.112	lymphocyte activation during immune response	P
GO:0002286	13	0.309	0.685	0.0251	0.118	T cell activation during immune response	P
GO:0002292	11	0.632	1	0.076	0.275	T cell differentiation during immune response	P
GO:0002293	11	0.632	1	0.076	0.275	alpha-beta T cell differentiation during immune response	P
GO:0002294	11	0.632	1	0.076	0.275	CD4-positive, alpha-beta T cell differentiation during immune response	P
GO:0002366	18	0.288	0.656	0.0133	0.0691	leukocyte activation during immune response	P
GO:0002376	613	0.846	1	0.963	1	immune system process	P
GO:0002377	38	0.207	0.538	0.442	0.88	immunoglobulin production	P
GO:0002381	24	0.281	0.65	0.318	0.731	immunoglobulin production during immune response	P
GO:0002429	28	0.0764	0.267	0.159	0.475	immune response-activating cell surface receptor signaling pathway	P
GO:0002437	44	0.148	0.433	0.0524	0.202	inflammatory response to antigenic stimulus	P
GO:0002438	41	0.178	0.491	0.0671	0.248	acute inflammatory response to antigenic stimulus	P
GO:0002440	43	0.227	0.568	0.613	1	production of molecular mediator of immune response	P
GO:0002443	109	0.221	0.561	0.24	0.62	leukocyte mediated immunity	P
GO:0002449	105	0.233	0.58	0.269	0.669	lymphocyte mediated immunity	P
GO:0002456	17	0.237	0.586	0.355	0.783	T cell mediated immunity	P
GO:0002460	108	0.156	0.448	0.134	0.421	adaptive immune response (sensu Gnathostomata)	P
GO:0002474	11	0.996	1	0.391	0.827	antigen processing and presentation of peptide antigen via MHC class I	P
GO:0002478	10	0.661	1	0.329	0.75	antigen processing and presentation of exogenous peptide antigen	P
GO:0002504	15	0.926	1	0.946	1	antigen processing and presentation of peptide or polysaccharide antigen via MHC class II	P
GO:0002520	225	0.0348	0.143	0.168	0.492	immune system development	P
GO:0002521	117	0.25	0.604	0.186	0.524	leukocyte differentiation	P
GO:0002524	41	0.178	0.491	0.0671	0.248	hypersensitivity	P
GO:0002526	63	0.323	0.701	0.049	0.192	acute inflammatory response	P
GO:0002562	24	0.24	0.591	0.287	0.692	somatic diversification of immune receptors via germline recombination within a single locus	P
GO:0002573	38	0.93	1	0.628	1	myeloid leukocyte differentiation	P
GO:0002682	76	0.179	0.491	0.518	0.949	regulation of immune system process	P
GO:0002684	65	0.206	0.537	0.617	1	positive regulation of immune system process	P
GO:0002697	19	0.261	0.623	0.987	1	regulation of immune effector process	P
GO:0002699	17	0.419	0.826	0.99	1	positive regulation of immune effector process	P
GO:0002703	18	0.439	0.851	0.985	1	regulation of leukocyte mediated immunity	P
GO:0002705	16	0.672	1	0.989	1	positive regulation of leukocyte mediated immunity	P
GO:0002706	18	0.439	0.851	0.985	1	regulation of lymphocyte mediated immunity	P
GO:0002708	16	0.672	1	0.989	1	positive regulation of lymphocyte mediated immunity	P
GO:0002757	32	0.0341	0.141	0.155	0.465	immune response-activating signal transduction	P
GO:0002761	19	0.874	1	0.762	1	regulation of myeloid leukocyte differentiation	P
GO:0002762	10	0.866	1	0.39	0.826	negative regulation of myeloid leukocyte differentiation	P
GO:0002764	33	0.0493	0.191	0.18	0.516	immune response-regulating signal transduction	P
GO:0002768	29	0.107	0.339	0.188	0.526	immune response-regulating cell surface receptor signaling pathway	P
GO:0002790	36	0.924	1	0.996	1	peptide secretion	P
GO:0002819	21	0.117	0.361	0.682	1	regulation of adaptive immune response	P
GO:0002821	17	0.197	0.522	0.708	1	positive regulation of adaptive immune response	P
GO:0002822	21	0.117	0.361	0.682	1	regulation of adaptive immune response (sensu Gnathostomata)	P
GO:0002824	17	0.197	0.522	0.708	1	positive regulation of adaptive immune response (sensu Gnathostomata)	P
GO:0003674	13410	8.37e-15	0	1.23e-21	0	molecular_function	F
GO:0003676	2887	1.91e-17	0	3.52e-23	0	nucleic acid binding	F
GO:0003677	1788	0.00329	0.0228	1.83e-05	0.000558	DNA binding	F
GO:0003678	20	0.169	0.47	0.00656	0.039	DNA helicase activity	F
GO:0003682	112	0.166	0.464	0.0203	0.0997	chromatin binding	F
GO:0003684	33	0.318	0.691	0.135	0.424	damaged DNA binding	F
GO:0003690	24	0.0155	0.0752	0.0184	0.0905	double-stranded DNA binding	F
GO:0003697	25	0.000685	0.00832	0.00311	0.0207	single-stranded DNA binding	F
GO:0003700	734	0.982	1	0.999	1	transcription factor activity	F
GO:0003702	67	0.0316	0.136	0.0368	0.155	RNA polymerase II transcription factor activity	F
GO:0003705	15	0.444	0.854	0.578	1	RNA polymerase II transcription factor activity, enhancer binding	F
GO:0003707	53	0.546	0.954	0.907	1	steroid hormone receptor activity	F
GO:0003708	14	0.678	1	0.994	1	retinoic acid receptor activity	F
GO:0003712	102	0.0038	0.0254	0.000904	0.0078	transcription cofactor activity	F
GO:0003713	52	0.209	0.543	0.00365	0.0241	transcription coactivator activity	F
GO:0003714	44	0.0203	0.0959	0.0714	0.263	transcription corepressor activity	F
GO:0003723	324	2.56e-10	0	2.45e-10	5.17e-05	RNA binding	F
GO:0003725	28	0.825	1	0.00456	0.0286	double-stranded RNA binding	F
GO:0003727	10	0.101	0.326	0.316	0.729	single-stranded RNA binding	F
GO:0003729	30	0.0715	0.254	0.0558	0.212	mRNA binding	F
GO:0003735	231	3.97e-08	6.56e-05	0.0924	0.322	structural constituent of ribosome	F
GO:0003743	35	0.0109	0.0572	0.0138	0.0715	translation initiation factor activity	F
GO:0003746	12	0.194	0.517	0.402	0.838	translation elongation factor activity	F
GO:0003755	24	0.0736	0.26	0.324	0.741	peptidyl-prolyl cis-trans isomerase activity	F
GO:0003774	132	0.00563	0.0328	0.00263	0.018	motor activity	F
GO:0003777	70	0.00525	0.0325	0.0759	0.275	microtubule motor activity	F
GO:0003779	162	0.00479	0.0302	0.0481	0.189	actin binding	F
GO:0003796	10	0.708	1	0.615	1	lysozyme activity	F
GO:0003824	4684	1.26e-09	2.08e-05	6.67e-16	0	catalytic activity	F
GO:0003840	12	0.471	0.882	0.746	1	gamma-glutamyltransferase activity	F
GO:0003854	16	0.894	1	1	1	3-beta-hydroxy-delta5-steroid dehydrogenase activity	F
GO:0003887	22	0.0142	0.0695	0.0368	0.155	DNA-directed DNA polymerase activity	F
GO:0003899	39	0.0113	0.0592	0.0451	0.181	DNA-directed RNA polymerase activity	F
GO:0003916	20	0.134	0.403	0.651	1	DNA topoisomerase activity	F
GO:0003918	16	0.21	0.543	0.73	1	DNA topoisomerase (ATP-hydrolyzing) activity	F
GO:0003924	193	0.0147	0.0723	0.0468	0.185	GTPase activity	F
GO:0003950	16	0.162	0.458	0.406	0.842	NAD+ ADP-ribosyltransferase activity	F
GO:0003954	36	0.7	1	0.999	1	NADH dehydrogenase activity	F
GO:0003993	14	0.548	0.954	0.653	1	acid phosphatase activity	F
GO:0003995	15	0.18	0.492	0.29	0.697	acyl-CoA dehydrogenase activity	F
GO:0004003	13	0.223	0.563	0.0734	0.27	ATP-dependent DNA helicase activity	F
GO:0004012	15	0.766	1	0.423	0.864	phospholipid-translocating ATPase activity	F
GO:0004022	28	0.867	1	0.661	1	alcohol dehydrogenase activity	F
GO:0004089	20	0.191	0.515	0.357	0.786	carbonate dehydratase activity	F
GO:0004104	11	0.507	0.916	0.622	1	cholinesterase activity	F
GO:0004112	25	0.777	1	0.94	1	cyclic-nucleotide phosphodiesterase activity	F
GO:0004114	24	0.825	1	0.996	1	3',5'-cyclic-nucleotide phosphodiesterase activity	F
GO:0004129	27	0.646	1	0.283	0.69	cytochrome-c oxidase activity	F
GO:0004143	13	0.414	0.822	0.649	1	diacylglycerol kinase activity	F
GO:0004175	384	0.379	0.775	0.463	0.896	endopeptidase activity	F
GO:0004176	21	0.0632	0.231	0.68	1	ATP-dependent peptidase activity	F
GO:0004177	28	0.142	0.421	0.194	0.54	aminopeptidase activity	F
GO:0004180	32	0.957	1	0.936	1	carboxypeptidase activity	F
GO:0004181	25	0.963	1	0.97	1	metallocarboxypeptidase activity	F
GO:0004182	25	0.963	1	0.97	1	carboxypeptidase A activity	F
GO:0004190	29	0.0379	0.152	0.0349	0.15	aspartic-type endopeptidase activity	F
GO:0004194	10	0.152	0.438	0.337	0.759	pepsin A activity	F
GO:0004197	61	0.666	1	0.396	0.832	cysteine-type endopeptidase activity	F
GO:0004198	15	0.637	1	0.41	0.848	calpain activity	F
GO:0004221	63	0.221	0.561	0.00426	0.0272	ubiquitin thiolesterase activity	F
GO:0004222	100	0.839	1	0.909	1	metalloendopeptidase activity	F
GO:0004252	174	0.342	0.726	0.631	1	serine-type endopeptidase activity	F
GO:0004289	24	0.543	0.953	0.581	1	subtilase activity	F
GO:0004298	20	0.329	0.71	0.0656	0.243	threonine endopeptidase activity	F
GO:0004364	17	0.935	1	0.997	1	glutathione transferase activity	F
GO:0004386	132	0.000587	0.00746	5.61e-07	0.000186	helicase activity	F
GO:0004407	13	0.153	0.44	0.26	0.652	histone deacetylase activity	F
GO:0004428	28	0.0164	0.0793	0.00535	0.0329	inositol or phosphatidylinositol kinase activity	F
GO:0004434	16	0.991	1	0.941	1	inositol or phosphatidylinositol phosphodiesterase activity	F
GO:0004435	16	0.991	1	0.941	1	phosphoinositide phospholipase C activity	F
GO:0004437	29	0.569	0.972	0.26	0.652	inositol or phosphatidylinositol phosphatase activity	F
GO:0004497	124	1	1	1	1	monooxygenase activity	F
GO:0004499	18	0.963	1	0.811	1	dimethylaniline monooxygenase (N-oxide-forming) activity	F
GO:0004518	116	0.19	0.513	0.183	0.521	nuclease activity	F
GO:0004519	66	0.462	0.874	0.118	0.385	endonuclease activity	F
GO:0004520	12	0.0549	0.208	0.272	0.676	endodeoxyribonuclease activity	F
GO:0004521	32	0.889	1	0.15	0.455	endoribonuclease activity	F
GO:0004522	15	0.966	1	0.945	1	pancreatic ribonuclease activity	F
GO:0004527	34	0.217	0.556	0.354	0.783	exonuclease activity	F
GO:0004536	20	0.101	0.326	0.482	0.915	deoxyribonuclease activity	F
GO:0004540	49	0.486	0.897	0.243	0.626	ribonuclease activity	F
GO:0004550	11	0.0466	0.181	0.675	1	nucleoside diphosphate kinase activity	F
GO:0004553	96	0.662	1	0.288	0.693	hydrolase activity, hydrolyzing O-glycosyl compounds	F
GO:0004601	38	0.945	1	0.935	1	peroxidase activity	F
GO:0004620	54	0.992	1	0.987	1	phospholipase activity	F
GO:0004623	31	0.769	1	0.867	1	phospholipase A2 activity	F
GO:0004629	20	0.998	1	0.986	1	phospholipase C activity	F
GO:0004672	583	0.117	0.361	2.14e-06	0.000258	protein kinase activity	F
GO:0004673	10	0.162	0.458	0.481	0.914	protein histidine kinase activity	F
GO:0004674	493	0.00991	0.0525	5.59e-09	5.17e-05	protein serine/threonine kinase activity	F
GO:0004675	12	0.979	1	0.626	1	transmembrane receptor protein serine/threonine kinase activity	F
GO:0004683	15	0.385	0.782	0.64	1	calmodulin regulated protein kinase activity	F
GO:0004689	14	0.316	0.691	0.557	0.989	phosphorylase kinase activity	F
GO:0004702	28	0.421	0.829	0.364	0.793	receptor signaling protein serine/threonine kinase activity	F
GO:0004707	12	0.109	0.342	0.142	0.437	MAP kinase activity	F
GO:0004713	514	0.237	0.586	2.49e-06	0.000265	protein-tyrosine kinase activity	F
GO:0004714	93	1	1	0.999	1	transmembrane receptor protein tyrosine kinase activity	F
GO:0004721	129	0.126	0.384	0.018	0.0889	phosphoprotein phosphatase activity	F
GO:0004722	23	0.0188	0.0894	0.0178	0.0882	protein serine/threonine phosphatase activity	F
GO:0004725	98	0.384	0.782	0.174	0.507	protein tyrosine phosphatase activity	F
GO:0004765	10	0.539	0.95	0.732	1	shikimate kinase activity	F
GO:0004806	12	0.522	0.937	0.471	0.903	triacylglycerol lipase activity	F
GO:0004812	71	0.00543	0.0326	0.0261	0.12	aminoacyl-tRNA ligase activity	F
GO:0004835	14	0.65	1	0.153	0.46	tubulin-tyrosine ligase activity	F
GO:0004842	97	0.0603	0.226	0.000309	0.00341	ubiquitin-protein ligase activity	F
GO:0004843	64	0.264	0.628	0.00238	0.0165	ubiquitin-specific protease activity	F
GO:0004857	203	0.999	1	1	1	enzyme inhibitor activity	F
GO:0004859	13	0.948	1	0.942	1	phospholipase inhibitor activity	F
GO:0004860	12	0.297	0.667	0.62	1	protein kinase inhibitor activity	F
GO:0004866	132	1	1	1	1	endopeptidase inhibitor activity	F
GO:0004867	94	1	1	0.998	1	serine-type endopeptidase inhibitor activity	F
GO:0004869	21	1	1	1	1	cysteine protease inhibitor activity	F
GO:0004871	1802	1	1	1	1	signal transducer activity	F
GO:0004872	1535	1	1	1	1	receptor activity	F
GO:0004879	156	0.455	0.868	0.154	0.461	ligand-dependent nuclear receptor activity	F
GO:0004887	17	0.835	1	0.876	1	thyroid hormone receptor activity	F
GO:0004888	1237	1	1	1	1	transmembrane receptor activity	F
GO:0004889	18	0.433	0.846	0.365	0.794	nicotinic acetylcholine-activated cation-selective channel activity	F
GO:0004890	31	0.999	1	1	1	GABA-A receptor activity	F
GO:0004896	65	0.999	1	0.986	1	hematopoietin/interferon-class (D200-domain) cytokine receptor activity	F
GO:0004907	40	1	1	1	1	interleukin receptor activity	F
GO:0004908	23	1	1	1	1	interleukin-1 receptor activity	F
GO:0004918	11	1	1	0.962	1	interleukin-8 receptor activity	F
GO:0004926	15	0.193	0.516	0.291	0.697	non-G-protein coupled 7TM receptor activity	F
GO:0004930	910	1	1	1	1	G-protein coupled receptor activity	F
GO:0004935	38	0.996	1	1	1	adrenoceptor activity	F
GO:0004936	14	0.881	1	0.976	1	alpha-adrenergic receptor activity	F
GO:0004939	12	0.983	1	0.963	1	beta-adrenergic receptor activity	F
GO:0004942	12	0.0639	0.231	0.144	0.442	anaphylatoxin receptor activity	F
GO:0004945	60	0.999	1	0.971	1	angiotensin type II receptor activity	F
GO:0004946	17	0.973	1	1	1	bombesin receptor activity	F
GO:0004947	29	0.976	1	0.583	1	bradykinin receptor activity	F
GO:0004949	33	0.983	1	0.97	1	cannabinoid receptor activity	F
GO:0004950	46	0.998	1	0.999	1	chemokine receptor activity	F
GO:0004952	51	0.332	0.711	0.581	1	dopamine receptor activity	F
GO:0004953	13	0.976	1	1	1	icosanoid receptor activity	F
GO:0004954	13	0.976	1	1	1	prostanoid receptor activity	F
GO:0004955	13	0.976	1	1	1	prostaglandin receptor activity	F
GO:0004957	10	1	1	1	1	prostaglandin E receptor activity	F
GO:0004965	22	0.957	1	0.571	0.998	GABA-B receptor activity	F
GO:0004966	36	0.88	1	1	1	galanin receptor activity	F
GO:0004969	50	0.19	0.513	0.254	0.645	histamine receptor activity	F
GO:0004970	17	0.995	1	1	1	ionotropic glutamate receptor activity	F
GO:0004974	25	0.998	1	0.98	1	leukotriene receptor activity	F
GO:0004977	133	1	1	1	1	melanocortin receptor activity	F
GO:0004981	20	0.899	1	0.999	1	muscarinic acetylcholine receptor activity	F
GO:0004982	27	0.576	0.98	0.256	0.647	N-formyl peptide receptor activity	F
GO:0004983	78	1	1	1	1	neuropeptide Y receptor activity	F
GO:0004984	273	1	1	1	1	olfactory receptor activity	F
GO:0004985	14	0.417	0.825	0.984	1	opioid receptor activity	F
GO:0004992	15	0.979	1	0.545	0.978	platelet activating factor receptor activity	F
GO:0004994	18	0.758	1	0.665	1	somatostatin receptor activity	F
GO:0005000	10	0.938	1	0.511	0.941	vasopressin receptor activity	F
GO:0005003	14	0.949	1	0.987	1	ephrin receptor activity	F
GO:0005021	62	1	1	0.999	1	vascular endothelial growth factor receptor activity	F
GO:0005024	12	0.979	1	0.626	1	transforming growth factor beta receptor activity	F
GO:0005044	33	0.999	1	0.989	1	scavenger receptor activity	F
GO:0005057	66	0.478	0.89	0.156	0.466	receptor signaling protein activity	F
GO:0005083	199	0.0883	0.295	0.0102	0.0572	small GTPase regulator activity	F
GO:0005085	129	0.253	0.609	0.127	0.407	guanyl-nucleotide exchange factor activity	F
GO:0005086	16	0.67	1	0.722	1	ARF guanyl-nucleotide exchange factor activity	F
GO:0005088	79	0.499	0.911	0.191	0.535	Ras guanyl-nucleotide exchange factor activity	F
GO:0005089	75	0.62	1	0.253	0.644	Rho guanyl-nucleotide exchange factor activity	F
GO:0005096	137	0.0611	0.228	0.00146	0.0112	GTPase activator activity	F
GO:0005097	46	0.28	0.648	0.0657	0.243	Rab GTPase activator activity	F
GO:0005099	60	0.145	0.423	0.0309	0.137	Ras GTPase activator activity	F
GO:0005102	584	0.998	1	0.99	1	receptor binding	F
GO:0005118	10	0.201	0.53	0.416	0.856	sevenless binding	F
GO:0005125	168	1	1	1	1	cytokine activity	F
GO:0005126	38	1	1	1	1	hematopoietin/interferon-class (D200-domain) cytokine receptor binding	F
GO:0005149	12	1	1	0.993	1	interleukin-1 receptor binding	F
GO:0005158	15	0.991	1	1	1	insulin receptor binding	F
GO:0005164	27	0.449	0.861	0.774	1	tumor necrosis factor receptor binding	F
GO:0005178	17	0.914	1	0.295	0.702	integrin binding	F
GO:0005179	122	0.46	0.873	0.396	0.832	hormone activity	F
GO:0005184	16	0.225	0.567	0.485	0.918	neuropeptide hormone activity	F
GO:0005198	632	0.00551	0.0328	0.295	0.702	structural molecule activity	F
GO:0005199	64	0.218	0.558	0.108	0.357	structural constituent of cell wall	F
GO:0005200	21	0.456	0.868	0.248	0.636	structural constituent of cytoskeleton	F
GO:0005201	45	0.902	1	0.993	1	extracellular matrix structural constituent	F
GO:0005215	1246	0.876	1	0.823	1	transporter activity	F
GO:0005216	419	0.997	1	0.987	1	ion channel activity	F
GO:0005217	11	0.929	1	0.611	1	intracellular ligand-gated ion channel activity	F
GO:0005230	66	0.995	1	1	1	extracellular ligand-gated ion channel activity	F
GO:0005231	41	0.974	1	0.968	1	excitatory extracellular ligand-gated ion channel activity	F
GO:0005234	17	0.995	1	1	1	glutamate-gated ion channel activity	F
GO:0005242	18	0.999	1	0.809	1	inward rectifier potassium channel activity	F
GO:0005244	251	0.975	1	0.979	1	voltage-gated ion channel activity	F
GO:0005245	41	0.698	1	0.733	1	voltage-gated calcium channel activity	F
GO:0005246	10	0.627	1	0.427	0.87	calcium channel regulator activity	F
GO:0005247	24	0.508	0.916	0.47	0.902	voltage-gated chloride channel activity	F
GO:0005248	14	1	1	1	1	voltage-gated sodium channel activity	F
GO:0005249	195	0.995	1	0.99	1	voltage-gated potassium channel activity	F
GO:0005253	46	0.543	0.953	0.434	0.879	anion channel activity	F
GO:0005254	41	0.679	1	0.726	1	chloride channel activity	F
GO:0005261	305	0.995	1	0.956	1	cation channel activity	F
GO:0005262	66	0.895	1	0.675	1	calcium channel activity	F
GO:0005267	209	0.999	1	0.993	1	potassium channel activity	F
GO:0005272	25	0.999	1	0.998	1	sodium channel activity	F
GO:0005275	47	0.999	1	0.52	0.951	amine transporter activity	F
GO:0005279	17	1	1	0.87	1	amino acid-polyamine transporter activity	F
GO:0005283	11	1	1	0.675	1	sodium:amino acid symporter activity	F
GO:0005310	56	0.786	1	0.934	1	dicarboxylic acid transporter activity	F
GO:0005319	33	0.331	0.71	0.499	0.933	lipid transporter activity	F
GO:0005326	25	1	1	0.999	1	neurotransmitter transporter activity	F
GO:0005328	24	1	1	0.999	1	neurotransmitter:sodium symporter activity	F
GO:0005337	15	0.0249	0.111	0.021	0.103	nucleoside transporter activity	F
GO:0005342	103	0.974	1	0.943	1	organic acid transporter activity	F
GO:0005343	68	0.978	1	0.951	1	organic acid:sodium symporter activity	F
GO:0005351	26	0.116	0.358	0.198	0.544	sugar porter activity	F
GO:0005386	327	0.781	1	0.822	1	carrier activity	F
GO:0005416	14	1	1	0.844	1	cation:amino acid symporter activity	F
GO:0005451	15	0.991	1	0.919	1	monovalent cation:proton antiporter activity	F
GO:0005452	21	0.457	0.87	0.576	1	inorganic anion exchanger activity	F
GO:0005478	23	0.0445	0.175	0.0254	0.119	intracellular transporter activity	F
GO:0005484	19	0.215	0.552	0.113	0.372	SNAP receptor activity	F
GO:0005488	10327	2.33e-24	0	5.47e-35	0	binding	F
GO:0005496	48	0.667	1	0.924	1	steroid binding	F
GO:0005501	11	0.406	0.811	0.57	0.998	retinoid binding	F
GO:0005504	11	0.296	0.667	0.452	0.888	fatty acid binding	F
GO:0005506	174	0.996	1	1	1	iron ion binding	F
GO:0005507	48	0.994	1	0.946	1	copper ion binding	F
GO:0005509	661	1	1	0.994	1	calcium ion binding	F
GO:0005515	5618	2.78e-22	0	1.36e-24	0	protein binding	F
GO:0005516	38	0.0999	0.325	0.333	0.756	calmodulin binding	F
GO:0005518	11	0.264	0.628	0.283	0.69	collagen binding	F
GO:0005520	23	0.969	1	0.965	1	insulin-like growth factor binding	F
GO:0005524	1321	5.26e-09	4e-05	3.71e-17	0	ATP binding	F
GO:0005525	347	0.000433	0.00612	0.00188	0.0142	GTP binding	F
GO:0005529	94	0.974	1	0.677	1	sugar binding	F
GO:0005539	40	0.841	1	0.968	1	glycosaminoglycan binding	F
GO:0005540	16	0.824	1	0.923	1	hyaluronic acid binding	F
GO:0005543	98	0.0238	0.109	7.24e-05	0.00127	phospholipid binding	F
GO:0005544	15	0.534	0.949	0.737	1	calcium-dependent phospholipid binding	F
GO:0005548	18	0.5	0.912	0.224	0.593	phospholipid transporter activity	F
GO:0005575	10325	1.42e-06	0.000237	2.54e-08	7.94e-05	cellular_component	C
GO:0005576	809	1	1	1	1	extracellular region	C
GO:0005578	185	0.998	1	1	1	extracellular matrix (sensu Metazoa)	C
GO:0005581	19	1	1	1	1	collagen	C
GO:0005604	45	1	1	0.996	1	basement membrane	C
GO:0005605	22	0.993	1	0.761	1	basal lamina	C
GO:0005615	168	0.852	1	0.896	1	extracellular space	C
GO:0005622	7048	1.97e-41	0	2.26e-42	0	intracellular	C
GO:0005623	9781	1.97e-09	2.08e-05	1.92e-12	2.7e-05	cell	C
GO:0005624	251	0.353	0.742	0.653	1	membrane fraction	C
GO:0005625	45	0.0228	0.105	0.0865	0.31	soluble fraction	C
GO:0005626	10	0.269	0.633	0.102	0.343	insoluble fraction	C
GO:0005634	3236	1.08e-17	0	3.45e-23	0	nucleus	C
GO:0005635	92	0.000775	0.00912	1.99e-06	0.00025	nuclear envelope	C
GO:0005643	38	9.31e-05	0.00213	4.15e-09	5.17e-05	nuclear pore	C
GO:0005654	300	4.63e-05	0.00142	4.15e-07	0.000186	nucleoplasm	C
GO:0005657	24	0.00207	0.0166	0.000534	0.00494	replication fork	C
GO:0005667	173	0.0978	0.319	0.0201	0.0992	transcription factor complex	C
GO:0005669	16	0.121	0.37	0.0895	0.316	transcription factor TFIID complex	C
GO:0005681	37	0.0793	0.272	0.175	0.507	spliceosome complex	C
GO:0005694	379	2.92e-06	0.000385	1.83e-06	0.00025	chromosome	C
GO:0005720	18	0.119	0.365	0.0757	0.275	nuclear heterochromatin	C
GO:0005730	178	5.26e-05	0.00151	0.000323	0.00351	nucleolus	C
GO:0005737	3475	2.54e-28	0	3.55e-20	0	cytoplasm	C
GO:0005739	671	1.42e-09	2.08e-05	5.33e-07	0.000186	mitochondrion	C
GO:0005740	270	9.22e-07	0.000181	0.0002	0.00249	mitochondrial envelope	C
GO:0005741	15	0.00401	0.0265	5.94e-05	0.00112	mitochondrial outer membrane	C
GO:0005743	225	1.81e-05	0.000859	0.00696	0.0409	mitochondrial inner membrane	C
GO:0005746	53	0.178	0.49	0.718	1	mitochondrial electron transport chain	C
GO:0005747	10	0.206	0.537	0.861	1	respiratory chain complex I (sensu Eukaryota)	C
GO:0005758	13	0.311	0.687	0.577	1	mitochondrial intermembrane space	C
GO:0005759	42	0.47	0.882	0.0813	0.293	mitochondrial matrix	C
GO:0005761	19	0.189	0.511	0.046	0.184	mitochondrial ribosome	C
GO:0005762	10	0.926	1	0.185	0.522	mitochondrial large ribosomal subunit	C
GO:0005764	63	0.368	0.757	0.179	0.514	lysosome	C
GO:0005768	70	0.00407	0.0268	0.00174	0.0133	endosome	C
GO:0005769	24	0.000158	0.00299	3.34e-05	0.000756	early endosome	C
GO:0005770	18	0.344	0.73	0.0123	0.0674	late endosome	C
GO:0005773	78	0.298	0.668	0.141	0.435	vacuole	C
GO:0005774	11	0.241	0.592	0.492	0.925	vacuolar membrane	C
GO:0005777	33	0.0232	0.107	0.235	0.613	peroxisome	C
GO:0005778	18	0.0361	0.147	0.0959	0.33	peroxisomal membrane	C
GO:0005783	329	0.00925	0.0496	0.00854	0.049	endoplasmic reticulum	C
GO:0005789	82	0.00541	0.0326	0.00688	0.0407	endoplasmic reticulum membrane	C
GO:0005792	72	0.526	0.943	0.433	0.878	microsome	C
GO:0005793	18	0.228	0.569	0.0224	0.106	ER-Golgi intermediate compartment	C
GO:0005794	320	0.00164	0.0145	0.00056	0.00508	Golgi apparatus	C
GO:0005795	13	0.224	0.565	0.094	0.326	Golgi stack	C
GO:0005798	28	0.0265	0.117	0.0427	0.175	Golgi-associated vesicle	C
GO:0005802	17	0.297	0.668	0.768	1	Golgi trans face	C
GO:0005813	81	0.0425	0.167	0.279	0.688	centrosome	C
GO:0005815	97	0.0633	0.231	0.388	0.824	microtubule organizing center	C
GO:0005819	45	0.00219	0.0172	0.0964	0.33	spindle	C
GO:0005829	258	7.14e-06	0.000523	0.00068	0.00601	cytosol	C
GO:0005834	19	0.233	0.579	0.439	0.879	heterotrimeric G-protein complex	C
GO:0005839	20	0.329	0.71	0.0656	0.243	proteasome core complex (sensu Eukaryota)	C
GO:0005840	239	1.12e-08	5.36e-05	0.0442	0.179	ribosome	C
GO:0005856	697	0.00142	0.0131	0.00107	0.00904	cytoskeleton	C
GO:0005874	66	0.0375	0.15	0.414	0.852	microtubule	C
GO:0005875	78	0.00833	0.0456	0.0692	0.256	microtubule associated complex	C
GO:0005876	10	0.00138	0.013	0.0385	0.161	spindle microtubule	C
GO:0005882	57	1	1	1	1	intermediate filament	C
GO:0005884	20	0.00707	0.0396	0.0177	0.088	actin filament	C
GO:0005886	1127	0.99	1	0.999	1	plasma membrane	C
GO:0005887	287	0.999	1	0.999	1	integral to plasma membrane	C
GO:0005891	23	1	1	1	1	voltage-gated calcium channel complex	C
GO:0005892	10	0.965	1	0.864	1	nicotinic acetylcholine-gated receptor-channel complex	C
GO:0005901	12	0.207	0.539	0.552	0.987	caveola	C
GO:0005902	11	0.719	1	0.0914	0.32	microvillus	C
GO:0005903	15	0.383	0.782	0.384	0.821	brush border	C
GO:0005905	12	0.00451	0.0288	0.0497	0.194	coated pit	C
GO:0005911	116	0.111	0.347	0.402	0.838	intercellular junction	C
GO:0005912	61	0.145	0.423	0.229	0.6	adherens junction	C
GO:0005913	19	0.15	0.434	0.175	0.507	cell-cell adherens junction	C
GO:0005921	27	0.975	1	0.89	1	gap junction	C
GO:0005922	22	0.921	1	0.858	1	connexon complex	C
GO:0005923	55	0.0173	0.0827	0.223	0.592	tight junction	C
GO:0005924	40	0.332	0.712	0.437	0.879	cell-substrate adherens junction	C
GO:0005925	38	0.304	0.677	0.395	0.832	focal adhesion	C
GO:0005929	49	0.124	0.378	0.219	0.584	cilium	C
GO:0005930	11	0.634	1	0.291	0.697	axoneme	C
GO:0005932	12	0.643	1	0.74	1	basal body	C
GO:0005938	62	0.0139	0.0694	0.00431	0.0274	cell cortex	C
GO:0005941	36	0.511	0.921	0.471	0.903	unlocalized protein complex	C
GO:0005942	17	0.157	0.449	0.132	0.417	phosphoinositide 3-kinase complex	C
GO:0005952	17	1	1	0.987	1	cAMP-dependent protein kinase complex	C
GO:0005964	14	0.316	0.691	0.557	0.989	phosphorylase kinase complex	C
GO:0005975	379	0.347	0.735	0.128	0.41	carbohydrate metabolism	P
GO:0005976	58	0.747	1	0.654	1	polysaccharide metabolism	P
GO:0005977	34	0.617	1	0.633	1	glycogen metabolism	P
GO:0005978	22	0.535	0.949	0.596	1	glycogen biosynthesis	P
GO:0005996	118	0.479	0.89	0.0907	0.319	monosaccharide metabolism	P
GO:0006006	85	0.292	0.66	0.00726	0.0422	glucose metabolism	P
GO:0006007	58	0.0963	0.317	0.000791	0.00689	glucose catabolism	P
GO:0006022	21	0.948	1	0.951	1	aminoglycan metabolism	P
GO:0006023	10	0.992	1	0.727	1	aminoglycan biosynthesis	P
GO:0006024	10	0.992	1	0.727	1	glycosaminoglycan biosynthesis	P
GO:0006029	18	0.996	1	0.999	1	proteoglycan metabolism	P
GO:0006040	26	0.968	1	0.549	0.983	amino sugar metabolism	P
GO:0006041	22	0.979	1	0.605	1	glucosamine metabolism	P
GO:0006044	22	0.979	1	0.605	1	N-acetylglucosamine metabolism	P
GO:0006066	243	0.633	1	0.169	0.495	alcohol metabolism	P
GO:0006071	26	0.055	0.208	0.0505	0.197	glycerol metabolism	P
GO:0006072	15	0.111	0.347	0.054	0.207	glycerol-3-phosphate metabolism	P
GO:0006073	34	0.617	1	0.633	1	glucan metabolism	P
GO:0006082	445	0.104	0.33	0.0496	0.194	organic acid metabolism	P
GO:0006084	12	0.0765	0.267	0.376	0.811	acetyl-CoA metabolism	P
GO:0006090	18	0.701	1	0.437	0.879	pyruvate metabolism	P
GO:0006091	196	0.0342	0.141	0.0893	0.316	generation of precursor metabolites and energy	P
GO:0006092	90	0.0738	0.26	0.00195	0.0145	main pathways of carbohydrate metabolism	P
GO:0006094	16	0.664	1	0.523	0.954	gluconeogenesis	P
GO:0006096	51	0.0782	0.269	0.00446	0.028	glycolysis	P
GO:0006099	10	0.0148	0.0727	0.181	0.517	tricarboxylic acid cycle	P
GO:0006100	12	0.169	0.47	0.44	0.879	tricarboxylic acid cycle intermediate metabolism	P
GO:0006109	11	0.91	1	0.851	1	regulation of carbohydrate metabolism	P
GO:0006112	37	0.59	0.995	0.81	1	energy reserve metabolism	P
GO:0006118	35	0.626	1	0.956	1	electron transport	P
GO:0006119	55	0.0777	0.268	0.853	1	oxidative phosphorylation	P
GO:0006120	11	0.658	1	1	1	mitochondrial electron transport, NADH to ubiquinone	P
GO:0006139	2738	1.13e-12	0	1.27e-12	2.7e-05	nucleobase, nucleoside, nucleotide and nucleic acid metabolism	P
GO:0006140	14	0.328	0.709	0.558	0.99	regulation of nucleotide metabolism	P
GO:0006163	71	0.00129	0.0125	0.179	0.514	purine nucleotide metabolism	P
GO:0006164	55	0.000923	0.0101	0.228	0.599	purine nucleotide biosynthesis	P
GO:0006183	11	0.0466	0.181	0.675	1	GTP biosynthesis	P
GO:0006220	23	0.0304	0.131	0.181	0.516	pyrimidine nucleotide metabolism	P
GO:0006221	19	0.0385	0.154	0.227	0.598	pyrimidine nucleotide biosynthesis	P
GO:0006228	11	0.0466	0.181	0.675	1	UTP biosynthesis	P
GO:0006241	12	0.033	0.139	0.466	0.896	CTP biosynthesis	P
GO:0006259	562	2.34e-06	0.000338	2.89e-06	0.00027	DNA metabolism	P
GO:0006260	113	0.00112	0.0112	0.00106	0.00901	DNA replication	P
GO:0006261	62	0.00413	0.0271	0.000519	0.00491	DNA-dependent DNA replication	P
GO:0006265	22	0.109	0.343	0.593	1	DNA topological change	P
GO:0006270	17	0.0078	0.0435	0.00937	0.0532	DNA replication initiation	P
GO:0006275	28	0.00345	0.0235	0.00477	0.0298	regulation of DNA replication	P
GO:0006281	158	0.0155	0.0752	0.00771	0.0445	DNA repair	P
GO:0006284	18	0.209	0.543	0.226	0.598	base-excision repair	P
GO:0006289	24	0.205	0.537	0.219	0.584	nucleotide-excision repair	P
GO:0006298	12	0.252	0.608	0.052	0.201	mismatch repair	P
GO:0006302	32	0.00518	0.0322	0.00505	0.0313	double-strand break repair	P
GO:0006304	14	0.12	0.369	0.0259	0.12	DNA modification	P
GO:0006305	12	0.194	0.518	0.0108	0.0601	DNA alkylation	P
GO:0006306	12	0.194	0.518	0.0108	0.0601	DNA methylation	P
GO:0006308	19	0.00865	0.047	0.499	0.933	DNA catabolism	P
GO:0006309	12	0.034	0.141	0.363	0.793	DNA fragmentation during apoptosis	P
GO:0006310	58	0.0228	0.105	0.0386	0.161	DNA recombination	P
GO:0006323	251	0.00275	0.0201	0.00126	0.0101	DNA packaging	P
GO:0006325	251	0.00275	0.0201	0.00126	0.0101	establishment and/or maintenance of chromatin architecture	P
GO:0006333	199	0.0163	0.0789	0.0268	0.123	chromatin assembly or disassembly	P
GO:0006334	153	0.192	0.516	0.258	0.652	nucleosome assembly	P
GO:0006338	34	0.000112	0.00239	0.000618	0.00553	chromatin remodeling	P
GO:0006342	14	0.00394	0.0261	0.0219	0.104	chromatin silencing	P
GO:0006350	1821	8.48e-05	0.00199	2.78e-06	0.00027	transcription	P
GO:0006351	1568	0.00359	0.0242	0.000361	0.00379	transcription, DNA-dependent	P
GO:0006352	56	0.000671	0.00832	0.0156	0.0795	transcription initiation	P
GO:0006355	1514	0.0146	0.0718	0.00141	0.011	regulation of transcription, DNA-dependent	P
GO:0006357	390	0.806	1	0.886	1	regulation of transcription from RNA polymerase II promoter	P
GO:0006364	27	0.0141	0.0694	0.0536	0.206	rRNA processing	P
GO:0006366	416	0.758	1	0.845	1	transcription from RNA polymerase II promoter	P
GO:0006367	19	0.0134	0.0681	0.0567	0.215	transcription initiation from RNA polymerase II promoter	P
GO:0006396	175	1.15e-07	6.56e-05	2.77e-05	0.00068	RNA processing	P
GO:0006397	59	0.00784	0.0436	0.00309	0.0207	mRNA processing	P
GO:0006399	101	0.0011	0.0111	0.0172	0.0862	tRNA metabolism	P
GO:0006400	10	0.127	0.386	0.182	0.519	tRNA modification	P
GO:0006401	12	0.0209	0.0982	0.121	0.394	RNA catabolism	P
GO:0006403	21	0.00327	0.0227	0.00136	0.0107	RNA localization	P
GO:0006405	14	0.00131	0.0125	0.00541	0.0331	RNA export from nucleus	P
GO:0006406	11	0.00103	0.0107	0.014	0.0725	mRNA export from nucleus	P
GO:0006412	570	1e-08	5.36e-05	0.000533	0.00494	protein biosynthesis	P
GO:0006413	41	0.00639	0.0365	0.00834	0.048	translational initiation	P
GO:0006414	19	0.432	0.845	0.299	0.708	translational elongation	P
GO:0006417	99	0.453	0.866	0.267	0.663	regulation of protein biosynthesis	P
GO:0006418	68	0.00546	0.0326	0.0219	0.104	tRNA aminoacylation for protein translation	P
GO:0006445	21	0.257	0.614	0.0222	0.105	regulation of translation	P
GO:0006446	13	0.0222	0.104	0.0299	0.133	regulation of translational initiation	P
GO:0006457	116	3.06e-05	0.00111	0.00225	0.0158	protein folding	P
GO:0006461	281	0.419	0.826	0.135	0.423	protein complex assembly	P
GO:0006464	1292	0.00203	0.0165	9.77e-14	0	protein modification	P
GO:0006468	660	0.328	0.708	2.79e-05	0.00068	protein amino acid phosphorylation	P
GO:0006469	40	0.202	0.533	0.00666	0.0395	negative regulation of protein kinase activity	P
GO:0006470	117	0.291	0.659	0.118	0.384	protein amino acid dephosphorylation	P
GO:0006471	14	0.411	0.818	0.124	0.401	protein amino acid ADP-ribosylation	P
GO:0006476	13	0.122	0.373	0.303	0.715	protein amino acid deacetylation	P
GO:0006479	21	0.0506	0.195	0.0219	0.104	protein amino acid methylation	P
GO:0006486	66	0.678	1	0.0299	0.133	protein amino acid glycosylation	P
GO:0006487	13	0.221	0.561	0.0592	0.222	protein amino acid N-linked glycosylation	P
GO:0006497	26	0.0621	0.23	0.214	0.577	protein amino acid lipidation	P
GO:0006505	14	0.168	0.469	0.591	1	GPI anchor metabolism	P
GO:0006508	661	0.173	0.479	0.0118	0.0654	proteolysis	P
GO:0006511	146	0.0173	0.0827	9.33e-06	0.000442	ubiquitin-dependent protein catabolism	P
GO:0006512	243	0.00183	0.0157	6.94e-08	9.72e-05	ubiquitin cycle	P
GO:0006515	10	0.193	0.516	0.000125	0.00183	misfolded or incompletely synthesized protein catabolism	P
GO:0006518	13	0.507	0.916	0.935	1	peptide metabolism	P
GO:0006519	358	0.296	0.667	0.507	0.938	amino acid and derivative metabolism	P
GO:0006520	302	0.189	0.511	0.335	0.757	amino acid metabolism	P
GO:0006521	78	0.998	1	0.99	1	regulation of amino acid metabolism	P
GO:0006536	14	0.232	0.579	0.444	0.882	glutamate metabolism	P
GO:0006541	11	0.338	0.72	0.378	0.814	glutamine metabolism	P
GO:0006544	11	0.268	0.632	0.148	0.45	glycine metabolism	P
GO:0006547	10	0.642	1	0.994	1	histidine metabolism	P
GO:0006548	10	0.642	1	0.994	1	histidine catabolism	P
GO:0006575	106	0.9	1	0.857	1	amino acid derivative metabolism	P
GO:0006576	57	0.995	1	0.938	1	biogenic amine metabolism	P
GO:0006584	21	0.999	1	0.937	1	catecholamine metabolism	P
GO:0006586	10	0.869	1	0.623	1	indolalkylamine metabolism	P
GO:0006595	11	0.0833	0.282	0.137	0.426	polyamine metabolism	P
GO:0006605	134	0.00101	0.0106	0.000202	0.0025	protein targeting	P
GO:0006606	69	0.00811	0.0447	0.00607	0.0365	protein import into nucleus	P
GO:0006611	14	0.0638	0.231	0.0989	0.336	protein export from nucleus	P
GO:0006612	15	0.54	0.95	0.587	1	protein targeting to membrane	P
GO:0006613	11	0.379	0.775	0.747	1	cotranslational protein targeting to membrane	P
GO:0006629	459	0.124	0.379	0.132	0.417	lipid metabolism	P
GO:0006631	82	0.0732	0.259	0.0125	0.068	fatty acid metabolism	P
GO:0006633	34	0.535	0.949	0.0464	0.185	fatty acid biosynthesis	P
GO:0006635	11	0.181	0.494	0.6	1	fatty acid beta-oxidation	P
GO:0006638	30	0.355	0.743	0.48	0.912	neutral lipid metabolism	P
GO:0006639	29	0.283	0.65	0.437	0.879	acylglycerol metabolism	P
GO:0006641	25	0.307	0.682	0.31	0.723	triacylglycerol metabolism	P
GO:0006643	143	0.0331	0.139	0.177	0.51	membrane lipid metabolism	P
GO:0006644	114	0.0952	0.314	0.316	0.729	phospholipid metabolism	P
GO:0006650	52	0.0671	0.24	0.0354	0.151	glycerophospholipid metabolism	P
GO:0006662	30	0.27	0.634	0.451	0.887	glycerol ether metabolism	P
GO:0006664	11	0.667	1	0.454	0.889	glycolipid metabolism	P
GO:0006665	36	0.0294	0.128	0.174	0.507	sphingolipid metabolism	P
GO:0006672	21	0.0997	0.324	0.0696	0.257	ceramide metabolism	P
GO:0006690	24	0.0927	0.308	0.0542	0.207	icosanoid metabolism	P
GO:0006691	18	0.242	0.594	0.203	0.557	leukotriene metabolism	P
GO:0006694	46	0.946	1	0.999	1	steroid biosynthesis	P
GO:0006720	25	0.936	1	0.689	1	isoprenoid metabolism	P
GO:0006725	121	0.985	1	0.92	1	aromatic compound metabolism	P
GO:0006730	85	0.14	0.417	0.0125	0.068	one-carbon compound metabolism	P
GO:0006732	109	0.0223	0.104	0.129	0.41	coenzyme metabolism	P
GO:0006733	24	0.494	0.905	0.041	0.17	oxidoreduction coenzyme metabolism	P
GO:0006739	11	0.49	0.901	0.0375	0.157	NADP metabolism	P
GO:0006749	14	0.154	0.443	0.636	1	glutathione metabolism	P
GO:0006752	47	0.0316	0.136	0.284	0.69	group transfer coenzyme metabolism	P
GO:0006753	22	0.00564	0.0328	0.387	0.822	nucleoside phosphate metabolism	P
GO:0006754	22	0.00564	0.0328	0.387	0.822	ATP biosynthesis	P
GO:0006760	15	0.471	0.882	0.253	0.644	folic acid and derivative metabolism	P
GO:0006766	53	0.852	1	0.694	1	vitamin metabolism	P
GO:0006767	36	0.397	0.799	0.137	0.426	water-soluble vitamin metabolism	P
GO:0006769	17	0.456	0.868	0.129	0.41	nicotinamide metabolism	P
GO:0006775	16	1	1	1	1	fat-soluble vitamin metabolism	P
GO:0006776	13	0.994	1	1	1	vitamin A metabolism	P
GO:0006778	19	0.119	0.366	0.0597	0.224	porphyrin metabolism	P
GO:0006779	15	0.371	0.761	0.0704	0.26	porphyrin biosynthesis	P
GO:0006790	47	0.811	1	0.841	1	sulfur metabolism	P
GO:0006793	884	0.107	0.339	5.66e-07	0.000186	phosphorus metabolism	P
GO:0006796	884	0.107	0.339	5.66e-07	0.000186	phosphate metabolism	P
GO:0006800	108	0.301	0.671	0.0641	0.239	oxygen and reactive oxygen species metabolism	P
GO:0006801	17	0.247	0.6	0.0479	0.189	superoxide metabolism	P
GO:0006807	438	0.399	0.801	0.285	0.692	nitrogen compound metabolism	P
GO:0006809	19	0.323	0.701	0.183	0.52	nitric oxide biosynthesis	P
GO:0006810	2163	0.00803	0.0443	0.117	0.384	transport	P
GO:0006811	783	0.999	1	1	1	ion transport	P
GO:0006812	524	0.973	1	0.979	1	cation transport	P
GO:0006813	239	0.993	1	0.979	1	potassium ion transport	P
GO:0006814	74	1	1	0.981	1	sodium ion transport	P
GO:0006816	121	0.976	1	0.834	1	calcium ion transport	P
GO:0006817	90	1	1	1	1	phosphate transport	P
GO:0006818	52	0.0293	0.128	0.455	0.889	hydrogen transport	P
GO:0006820	202	1	1	1	1	anion transport	P
GO:0006821	66	0.858	1	0.986	1	chloride transport	P
GO:0006825	10	0.952	1	0.0146	0.0752	copper ion transport	P
GO:0006826	13	0.936	1	0.655	1	iron ion transport	P
GO:0006835	56	0.786	1	0.934	1	dicarboxylic acid transport	P
GO:0006836	33	1	1	1	1	neurotransmitter transport	P
GO:0006839	34	0.126	0.384	0.125	0.403	mitochondrial transport	P
GO:0006865	45	0.945	1	0.478	0.91	amino acid transport	P
GO:0006869	54	0.0168	0.0812	0.0332	0.144	lipid transport	P
GO:0006873	107	0.326	0.705	0.818	1	cell ion homeostasis	P
GO:0006874	60	0.378	0.775	0.934	1	calcium ion homeostasis	P
GO:0006875	97	0.354	0.742	0.85	1	metal ion homeostasis	P
GO:0006879	22	0.267	0.632	0.72	1	iron ion homeostasis	P
GO:0006885	30	0.989	1	0.977	1	regulation of pH	P
GO:0006886	401	9.04e-11	0	3.73e-07	0.000177	intracellular protein transport	P
GO:0006887	51	0.208	0.539	0.108	0.357	exocytosis	P
GO:0006888	17	0.126	0.383	0.166	0.489	ER to Golgi vesicle-mediated transport	P
GO:0006897	84	0.146	0.425	0.00167	0.0128	endocytosis	P
GO:0006898	14	0.25	0.605	0.151	0.455	receptor mediated endocytosis	P
GO:0006904	14	0.116	0.359	0.129	0.41	vesicle docking during exocytosis	P
GO:0006909	27	0.371	0.761	0.000906	0.0078	phagocytosis	P
GO:0006913	206	0.000465	0.00645	0.00237	0.0165	nucleocytoplasmic transport	P
GO:0006914	10	0.00997	0.0525	0.0926	0.322	autophagy	P
GO:0006915	480	0.00195	0.0161	0.00368	0.0242	apoptosis	P
GO:0006916	82	0.00108	0.011	0.0807	0.292	anti-apoptosis	P
GO:0006917	124	0.0332	0.139	0.0132	0.0691	induction of apoptosis	P
GO:0006919	23	0.00623	0.0357	0.0126	0.0681	caspase activation	P
GO:0006921	16	0.0216	0.101	0.367	0.795	disassembly of cell structures during apoptosis	P
GO:0006928	339	1	1	0.984	1	cell motility	P
GO:0006935	98	0.767	1	0.426	0.869	chemotaxis	P
GO:0006936	42	0.646	1	0.792	1	muscle contraction	P
GO:0006937	20	0.826	1	0.933	1	regulation of muscle contraction	P
GO:0006939	15	0.899	1	0.928	1	smooth muscle contraction	P
GO:0006940	13	0.819	1	0.878	1	regulation of smooth muscle contraction	P
GO:0006941	12	0.33	0.71	0.571	0.998	striated muscle contraction	P
GO:0006944	16	0.0536	0.204	0.0954	0.33	membrane fusion	P
GO:0006950	787	0.231	0.577	0.0887	0.316	response to stress	P
GO:0006952	334	0.988	1	0.883	1	defense response	P
GO:0006954	142	0.711	1	0.392	0.827	inflammatory response	P
GO:0006955	379	0.921	1	0.986	1	immune response	P
GO:0006959	24	0.261	0.623	0.952	1	humoral immune response	P
GO:0006974	199	0.000258	0.00406	7.35e-05	0.00128	response to DNA damage stimulus	P
GO:0006979	80	0.274	0.639	0.145	0.443	response to oxidative stress	P
GO:0006984	21	0.0199	0.0943	0.00534	0.0329	ER-nuclear signaling pathway	P
GO:0006986	18	0.0209	0.0982	0.134	0.422	response to unfolded protein	P
GO:0006996	785	2.45e-08	5.36e-05	4.35e-06	0.000324	organelle organization and biogenesis	P
GO:0007001	270	0.000637	0.00801	0.000335	0.00359	chromosome organization and biogenesis (sensu Eukaryota)	P
GO:0007005	36	0.2	0.529	0.00242	0.0167	mitochondrion organization and biogenesis	P
GO:0007006	17	0.417	0.825	0.0585	0.221	mitochondrial membrane organization and biogenesis	P
GO:0007009	12	0.863	1	0.419	0.861	plasma membrane organization and biogenesis	P
GO:0007010	346	0.00232	0.0178	0.033	0.144	cytoskeleton organization and biogenesis	P
GO:0007015	26	0.04	0.158	0.602	1	actin filament organization	P
GO:0007017	167	0.00259	0.0192	0.119	0.388	microtubule-based process	P
GO:0007018	98	0.00114	0.0113	0.142	0.437	microtubule-based movement	P
GO:0007019	13	0.18	0.492	0.664	1	microtubule depolymerization	P
GO:0007026	13	0.18	0.492	0.664	1	negative regulation of microtubule depolymerization	P
GO:0007028	57	0.000225	0.00376	0.0127	0.0685	cytoplasm organization and biogenesis	P
GO:0007031	17	0.0562	0.213	0.136	0.424	peroxisome organization and biogenesis	P
GO:0007033	21	0.368	0.757	0.884	1	vacuole organization and biogenesis	P
GO:0007034	12	0.194	0.517	0.163	0.485	vacuolar transport	P
GO:0007040	19	0.132	0.397	0.73	1	lysosome organization and biogenesis	P
GO:0007046	27	0.0141	0.0694	0.0536	0.206	ribosome biogenesis	P
GO:0007049	286	0.00262	0.0194	0.00215	0.0153	cell cycle	P
GO:0007050	40	0.103	0.328	0.0378	0.158	cell cycle arrest	P
GO:0007051	13	0.153	0.44	0.0967	0.33	spindle organization and biogenesis	P
GO:0007059	25	0.032	0.137	0.0316	0.139	chromosome segregation	P
GO:0007067	55	0.0626	0.231	0.0423	0.174	mitosis	P
GO:0007088	28	0.312	0.688	0.344	0.767	regulation of mitosis	P
GO:0007126	44	0.443	0.854	0.0915	0.32	meiosis	P
GO:0007127	20	0.249	0.604	0.0981	0.334	meiosis I	P
GO:0007140	13	0.332	0.712	0.302	0.714	male meiosis	P
GO:0007154	2823	1	1	1	1	cell communication	P
GO:0007155	509	1	1	0.953	1	cell adhesion	P
GO:0007156	109	1	1	1	1	homophilic cell adhesion	P
GO:0007157	21	0.9	1	0.705	1	heterophilic cell adhesion	P
GO:0007159	16	0.78	1	0.401	0.838	leukocyte adhesion	P
GO:0007160	76	0.489	0.901	0.405	0.841	cell-matrix adhesion	P
GO:0007162	10	0.0135	0.0683	0.151	0.455	negative regulation of cell adhesion	P
GO:0007163	15	0.254	0.61	0.247	0.635	establishment and/or maintenance of cell polarity	P
GO:0007165	2581	1	1	1	1	signal transduction	P
GO:0007166	1458	1	1	1	1	cell surface receptor linked signal transduction	P
GO:0007167	235	0.987	1	0.892	1	enzyme linked receptor protein signaling pathway	P
GO:0007169	140	0.916	1	0.773	1	transmembrane receptor protein tyrosine kinase signaling pathway	P
GO:0007173	17	0.536	0.949	0.305	0.715	epidermal growth factor receptor signaling pathway	P
GO:0007178	90	0.931	1	0.846	1	transmembrane receptor protein serine/threonine kinase signaling pathway	P
GO:0007179	50	0.783	1	0.679	1	transforming growth factor beta receptor signaling pathway	P
GO:0007186	1039	1	1	1	1	G-protein coupled receptor protein signaling pathway	P
GO:0007187	35	0.995	1	0.891	1	G-protein signaling, coupled to cyclic nucleotide second messenger	P
GO:0007188	35	0.995	1	0.891	1	G-protein signaling, coupled to cAMP nucleotide second messenger	P
GO:0007189	22	1	1	0.976	1	G-protein signaling, adenylate cyclase activating pathway	P
GO:0007200	33	0.742	1	0.954	1	G-protein signaling, coupled to IP3 second messenger (phospholipase C activating)	P
GO:0007204	26	0.569	0.972	0.924	1	elevation of cytosolic calcium ion concentration	P
GO:0007205	16	0.436	0.848	0.723	1	protein kinase C activation	P
GO:0007212	12	0.979	1	0.818	1	dopamine receptor signaling pathway	P
GO:0007214	24	1	1	1	1	gamma-aminobutyric acid signaling pathway	P
GO:0007218	55	0.688	1	0.75	1	neuropeptide signaling pathway	P
GO:0007219	31	0.444	0.854	0.57	0.998	Notch signaling pathway	P
GO:0007223	20	0.884	1	0.922	1	frizzled-2 signaling pathway	P
GO:0007224	27	0.4	0.801	0.502	0.935	smoothened signaling pathway	P
GO:0007229	17	0.39	0.789	0.0878	0.314	integrin-mediated signaling pathway	P
GO:0007242	947	0.314	0.69	0.00356	0.0238	intracellular signaling cascade	P
GO:0007243	251	0.308	0.684	0.0998	0.339	protein kinase cascade	P
GO:0007249	83	0.0504	0.195	0.142	0.437	I-kappaB kinase/NF-kappaB cascade	P
GO:0007254	30	0.348	0.735	0.15	0.455	JNK cascade	P
GO:0007259	24	0.792	1	0.683	1	JAK-STAT cascade	P
GO:0007260	19	0.9	1	0.781	1	tyrosine phosphorylation of STAT protein	P
GO:0007264	382	0.0256	0.114	0.00389	0.0251	small GTPase mediated signal transduction	P
GO:0007265	18	0.875	1	0.375	0.81	Ras protein signal transduction	P
GO:0007266	86	0.298	0.668	0.112	0.372	Rho protein signal transduction	P
GO:0007267	264	1	1	0.999	1	cell-cell signaling	P
GO:0007268	143	1	1	0.987	1	synaptic transmission	P
GO:0007269	42	0.982	1	0.994	1	neurotransmitter secretion	P
GO:0007270	34	0.917	1	0.971	1	nerve-nerve synaptic transmission	P
GO:0007271	10	1	1	0.92	1	synaptic transmission, cholinergic	P
GO:0007272	29	0.657	1	0.38	0.816	ensheathment of neurons	P
GO:0007275	1810	0.972	1	0.998	1	development	P
GO:0007276	159	0.149	0.433	0.0724	0.266	gametogenesis	P
GO:0007281	38	0.317	0.691	0.504	0.937	germ cell development	P
GO:0007283	106	0.0137	0.0685	0.00588	0.0356	spermatogenesis	P
GO:0007286	30	0.0833	0.282	0.101	0.341	spermatid development	P
GO:0007292	32	0.506	0.916	0.791	1	female gamete generation	P
GO:0007338	30	0.317	0.691	0.894	1	fertilization (sensu Metazoa)	P
GO:0007339	17	0.367	0.757	0.752	1	binding of sperm to zona pellucida	P
GO:0007346	23	0.274	0.639	0.439	0.879	regulation of progression through mitotic cell cycle	P
GO:0007368	32	0.907	1	0.65	1	determination of left/right symmetry	P
GO:0007369	50	0.00192	0.0161	0.0594	0.223	gastrulation	P
GO:0007389	210	1	1	1	1	pattern specification	P
GO:0007398	90	0.76	1	0.955	1	ectoderm development	P
GO:0007399	535	1	1	1	1	nervous system development	P
GO:0007405	22	0.752	1	0.34	0.763	neuroblast proliferation	P
GO:0007409	148	1	1	0.998	1	axonogenesis	P
GO:0007411	76	1	1	1	1	axon guidance	P
GO:0007416	17	0.66	1	0.688	1	synaptogenesis	P
GO:0007417	253	1	1	1	1	central nervous system development	P
GO:0007420	190	0.999	1	1	1	brain development	P
GO:0007422	24	0.814	1	0.932	1	peripheral nervous system development	P
GO:0007423	160	0.998	1	1	1	sensory organ development	P
GO:0007431	13	0.932	1	0.941	1	salivary gland development	P
GO:0007492	12	0.993	1	1	1	endoderm development	P
GO:0007498	43	0.138	0.413	0.114	0.376	mesoderm development	P
GO:0007507	126	0.544	0.953	0.808	1	heart development	P
GO:0007517	156	0.88	1	0.982	1	muscle development	P
GO:0007519	98	0.877	1	0.929	1	striated muscle development	P
GO:0007528	16	0.275	0.64	0.217	0.582	neuromuscular junction development	P
GO:0007530	10	0.649	1	0.75	1	sex determination	P
GO:0007548	80	0.825	1	0.989	1	sex differentiation	P
GO:0007565	21	0.0525	0.201	0.381	0.816	pregnancy	P
GO:0007566	11	0.0275	0.121	0.175	0.507	embryo implantation	P
GO:0007568	37	0.107	0.339	0.141	0.436	aging	P
GO:0007569	20	0.315	0.691	0.248	0.635	cell aging	P
GO:0007582	9307	1.42e-16	0	3.01e-20	0	physiological process	P
GO:0007585	23	0.709	1	0.93	1	respiratory gaseous exchange	P
GO:0007586	25	0.0772	0.267	0.595	1	digestion	P
GO:0007588	10	1	1	1	1	excretion	P
GO:0007595	14	0.306	0.68	0.999	1	lactation	P
GO:0007596	97	0.894	1	0.896	1	blood coagulation	P
GO:0007599	98	0.873	1	0.889	1	hemostasis	P
GO:0007600	201	0.999	1	1	1	sensory perception	P
GO:0007601	78	0.611	1	0.379	0.814	visual perception	P
GO:0007602	16	0.49	0.901	0.102	0.343	phototransduction	P
GO:0007605	49	0.974	1	0.989	1	sensory perception of sound	P
GO:0007606	56	0.999	1	1	1	sensory perception of chemical stimulus	P
GO:0007608	18	0.64	1	1	1	sensory perception of smell	P
GO:0007610	299	1	1	0.991	1	behavior	P
GO:0007611	62	0.991	1	0.996	1	learning and/or memory	P
GO:0007612	42	0.989	1	1	1	learning	P
GO:0007613	19	0.882	1	0.976	1	memory	P
GO:0007617	11	0.977	1	0.985	1	mating behavior	P
GO:0007623	13	0.788	1	0.438	0.879	circadian rhythm	P
GO:0007626	192	0.949	1	0.798	1	locomotory behavior	P
GO:0007628	20	0.725	1	0.758	1	adult walking behavior	P
GO:0007631	35	0.905	1	0.878	1	feeding behavior	P
GO:0007632	22	0.922	1	1	1	visual behavior	P
GO:0008009	46	0.991	1	0.989	1	chemokine activity	F
GO:0008013	15	0.000146	0.00287	0.254	0.645	beta-catenin binding	F
GO:0008015	87	1	1	1	1	circulation	P
GO:0008016	33	1	1	1	1	regulation of heart contraction	P
GO:0008017	29	0.0974	0.318	0.118	0.385	microtubule binding	F
GO:0008021	60	0.633	1	0.728	1	synaptic vesicle	C
GO:0008022	52	5.91e-06	0.000494	0.000305	0.00338	protein C-terminus binding	F
GO:0008026	95	0.00563	0.0328	0.00024	0.00275	ATP-dependent helicase activity	F
GO:0008028	13	0.934	1	0.719	1	monocarboxylic acid transporter activity	F
GO:0008033	27	0.0497	0.192	0.261	0.653	tRNA processing	P
GO:0008034	17	0.0752	0.263	0.207	0.561	lipoprotein binding	F
GO:0008037	16	0.993	1	0.998	1	cell recognition	P
GO:0008038	11	0.892	1	0.986	1	neuron recognition	P
GO:0008045	13	0.994	1	1	1	motor axon guidance	P
GO:0008047	182	0.00316	0.0222	6.58e-05	0.0012	enzyme activator activity	F
GO:0008060	23	0.0865	0.29	0.0896	0.316	ARF GTPase activator activity	F
GO:0008064	27	0.0338	0.14	0.191	0.534	regulation of actin polymerization and/or depolymerization	P
GO:0008066	53	0.994	1	0.945	1	glutamate receptor activity	F
GO:0008067	37	0.794	1	0.498	0.933	metabotropic glutamate, GABA-B-like receptor activity	F
GO:0008076	128	0.97	1	0.999	1	voltage-gated potassium channel complex	C
GO:0008080	31	0.00531	0.0326	0.00331	0.022	N-acetyltransferase activity	F
GO:0008081	59	0.794	1	0.924	1	phosphoric diester hydrolase activity	F
GO:0008083	135	0.965	1	0.991	1	growth factor activity	F
GO:0008092	257	0.00165	0.0145	0.01	0.0564	cytoskeletal protein binding	F
GO:0008094	29	0.0268	0.118	0.0158	0.0799	DNA-dependent ATPase activity	F
GO:0008104	598	4.52e-09	4e-05	1.44e-06	0.000245	protein localization	P
GO:0008121	12	0.0636	0.231	0.509	0.94	ubiquinol-cytochrome-c reductase activity	F
GO:0008134	189	2.6e-05	0.00103	1.01e-05	0.000457	transcription factor binding	F
GO:0008135	56	0.005	0.0314	0.0283	0.129	translation factor activity, nucleic acid binding	F
GO:0008137	34	0.698	1	0.997	1	NADH dehydrogenase (ubiquinone) activity	F
GO:0008138	40	0.178	0.491	0.73	1	protein tyrosine/serine/threonine phosphatase activity	F
GO:0008146	42	0.774	1	0.833	1	sulfotransferase activity	F
GO:0008150	10930	4.81e-06	0.000451	1.88e-08	6.67e-05	biological_process	P
GO:0008152	6400	6.27e-19	0	1.25e-27	0	metabolism	P
GO:0008154	36	0.11	0.346	0.37	0.8	actin polymerization and/or depolymerization	P
GO:0008168	121	0.00934	0.0498	0.062	0.232	methyltransferase activity	F
GO:0008170	19	0.259	0.618	0.112	0.37	N-methyltransferase activity	F
GO:0008173	13	0.137	0.413	0.633	1	RNA methyltransferase activity	F
GO:0008188	115	1	1	1	1	neuropeptide receptor activity	F
GO:0008194	46	0.743	1	0.345	0.767	UDP-glycosyltransferase activity	F
GO:0008199	11	0.965	1	0.954	1	ferric iron binding	F
GO:0008201	23	0.815	1	0.934	1	heparin binding	F
GO:0008202	106	0.768	1	0.818	1	steroid metabolism	P
GO:0008203	37	0.598	1	0.353	0.783	cholesterol metabolism	P
GO:0008206	10	0.312	0.688	0.207	0.562	bile acid metabolism	P
GO:0008213	21	0.0506	0.195	0.0219	0.104	protein amino acid alkylation	P
GO:0008217	43	0.997	1	1	1	blood pressure regulation	P
GO:0008219	507	0.00183	0.0157	0.00143	0.0111	cell death	P
GO:0008227	132	0.518	0.932	0.747	1	amine receptor activity	F
GO:0008233	605	0.288	0.656	0.0939	0.326	peptidase activity	F
GO:0008234	136	0.205	0.537	0.00588	0.0356	cysteine-type peptidase activity	F
GO:0008235	40	0.196	0.522	0.598	1	metalloexopeptidase activity	F
GO:0008236	196	0.355	0.743	0.566	0.996	serine-type peptidase activity	F
GO:0008237	183	0.801	1	0.737	1	metallopeptidase activity	F
GO:0008238	81	0.218	0.558	0.52	0.951	exopeptidase activity	F
GO:0008239	10	0.505	0.915	0.177	0.51	dipeptidyl-peptidase activity	F
GO:0008270	1839	2.12e-09	2.08e-05	3.41e-16	0	zinc ion binding	F
GO:0008272	13	0.745	1	0.847	1	sulfate transport	P
GO:0008276	20	0.0322	0.137	0.0181	0.0895	protein methyltransferase activity	F
GO:0008277	16	0.349	0.735	0.394	0.83	regulation of G-protein coupled receptor protein signaling pathway	P
GO:0008283	478	0.578	0.982	0.854	1	cell proliferation	P
GO:0008284	201	0.992	1	0.995	1	positive regulation of cell proliferation	P
GO:0008285	144	0.426	0.837	0.798	1	negative regulation of cell proliferation	P
GO:0008286	22	0.535	0.949	0.215	0.578	insulin receptor signaling pathway	P
GO:0008287	31	0.445	0.855	0.0157	0.0795	protein serine/threonine phosphatase complex	C
GO:0008289	157	0.0225	0.105	0.0091	0.0517	lipid binding	F
GO:0008299	13	0.765	1	0.299	0.708	isoprenoid biosynthesis	P
GO:0008305	29	0.926	1	0.365	0.794	integrin complex	C
GO:0008306	12	0.82	1	0.826	1	associative learning	P
GO:0008324	640	0.988	1	0.937	1	cation transporter activity	F
GO:0008328	10	0.924	1	0.988	1	ionotropic glutamate receptor complex	C
GO:0008344	44	0.567	0.972	0.615	1	adult locomotory behavior	P
GO:0008360	21	0.248	0.602	0.0104	0.0581	regulation of cell shape	P
GO:0008361	89	0.822	1	0.914	1	regulation of cell size	P
GO:0008366	29	0.657	1	0.38	0.816	axon ensheathment	P
GO:0008373	20	0.939	1	0.446	0.883	sialyltransferase activity	F
GO:0008374	20	0.601	1	0.694	1	O-acyltransferase activity	F
GO:0008375	19	0.608	1	0.277	0.684	acetylglucosaminyltransferase activity	F
GO:0008376	10	0.599	1	0.935	1	acetylgalactosaminyltransferase activity	F
GO:0008378	26	0.697	1	0.196	0.542	galactosyltransferase activity	F
GO:0008380	45	0.0769	0.267	0.0313	0.138	RNA splicing	P
GO:0008406	51	0.64	1	0.905	1	gonad development	P
GO:0008408	19	0.0528	0.201	0.164	0.487	3'-5' exonuclease activity	F
GO:0008415	101	0.000798	0.0092	0.0566	0.215	acyltransferase activity	F
GO:0008417	11	0.33	0.71	0.0787	0.285	fucosyltransferase activity	F
GO:0008430	11	0.0297	0.129	0.0516	0.2	selenium binding	F
GO:0008483	14	0.015	0.0735	0.0381	0.159	transaminase activity	F
GO:0008484	17	0.821	1	0.961	1	sulfuric ester hydrolase activity	F
GO:0008493	30	0.626	1	0.441	0.879	tetracycline transporter activity	F
GO:0008509	141	0.807	1	0.798	1	anion transporter activity	F
GO:0008528	315	1	1	1	1	peptide receptor activity, G-protein coupled	F
GO:0008533	13	0.98	1	0.998	1	astacin activity	F
GO:0008542	22	0.922	1	1	1	visual learning	P
GO:0008543	10	0.986	1	0.92	1	fibroblast growth factor receptor signaling pathway	P
GO:0008544	85	0.844	1	0.962	1	epidermis development	P
GO:0008553	10	0.0238	0.109	0.1	0.34	hydrogen-exporting ATPase activity, phosphorylative mechanism	F
GO:0008565	61	9.02e-05	0.00213	5.14e-05	0.001	protein transporter activity	F
GO:0008584	20	0.265	0.629	0.461	0.892	male gonad development	P
GO:0008585	34	0.544	0.953	0.781	1	female gonad development	P
GO:0008589	12	0.675	1	0.874	1	regulation of smoothened signaling pathway	P
GO:0008601	14	0.983	1	0.184	0.522	protein phosphatase type 2A regulator activity	F
GO:0008603	23	1	1	0.996	1	cAMP-dependent protein kinase regulator activity	F
GO:0008610	155	0.555	0.961	0.494	0.928	lipid biosynthesis	P
GO:0008624	17	0.0895	0.299	0.0888	0.316	induction of apoptosis by extracellular signals	P
GO:0008629	26	0.00241	0.0182	0.167	0.491	induction of apoptosis by intracellular signals	P
GO:0008630	19	0.00467	0.0297	0.15	0.455	DNA damage response, signal transduction resulting in induction of apoptosis	P
GO:0008632	58	0.0254	0.114	0.0238	0.112	apoptotic program	P
GO:0008637	18	0.0775	0.268	0.128	0.41	apoptotic mitochondrial changes	P
GO:0008643	48	0.153	0.44	0.185	0.522	carbohydrate transport	P
GO:0008645	22	0.283	0.65	0.35	0.777	hexose transport	P
GO:0008652	66	0.349	0.735	0.677	1	amino acid biosynthesis	P
GO:0008654	40	0.168	0.469	0.314	0.727	phospholipid biosynthesis	P
GO:0008667	37	0.882	1	0.799	1	2,3-dihydro-2,3-dihydroxybenzoate dehydrogenase activity	F
GO:0008757	32	0.0174	0.0829	0.0889	0.316	S-adenosylmethionine-dependent methyltransferase activity	F
GO:0009055	277	0.97	1	1	1	electron carrier activity	F
GO:0009056	465	1.04e-05	0.000652	1.78e-07	0.000171	catabolism	P
GO:0009057	293	2.25e-05	0.000979	9.59e-10	5.17e-05	macromolecule catabolism	P
GO:0009058	1107	4.81e-07	0.000147	0.00125	0.0101	biosynthesis	P
GO:0009059	657	1.51e-07	9.68e-05	0.00275	0.0186	macromolecule biosynthesis	P
GO:0009060	16	0.0541	0.205	0.234	0.612	aerobic respiration	P
GO:0009063	37	0.138	0.413	0.342	0.766	amino acid catabolism	P
GO:0009064	34	0.137	0.413	0.515	0.947	glutamine family amino acid metabolism	P
GO:0009065	10	0.219	0.559	0.578	1	glutamine family amino acid catabolism	P
GO:0009066	15	0.642	1	0.731	1	aspartate family amino acid metabolism	P
GO:0009069	18	0.294	0.664	0.249	0.636	serine family amino acid metabolism	P
GO:0009072	54	0.936	1	0.822	1	aromatic amino acid family metabolism	P
GO:0009073	37	0.882	1	0.799	1	aromatic amino acid family biosynthesis	P
GO:0009075	10	0.642	1	0.994	1	histidine family amino acid metabolism	P
GO:0009077	10	0.642	1	0.994	1	histidine family amino acid catabolism	P
GO:0009084	14	0.0568	0.215	0.17	0.495	glutamine family amino acid biosynthesis	P
GO:0009100	85	0.864	1	0.0233	0.11	glycoprotein metabolism	P
GO:0009101	73	0.798	1	0.031	0.137	glycoprotein biosynthesis	P
GO:0009108	63	0.0415	0.164	0.248	0.635	coenzyme biosynthesis	P
GO:0009109	13	0.023	0.106	0.137	0.425	coenzyme catabolism	P
GO:0009110	17	0.143	0.422	0.218	0.582	vitamin biosynthesis	P
GO:0009112	13	0.28	0.648	0.263	0.658	nucleobase metabolism	P
GO:0009116	22	0.391	0.79	0.168	0.492	nucleoside metabolism	P
GO:0009117	162	0.0686	0.245	0.117	0.384	nucleotide metabolism	P
GO:0009123	23	0.0619	0.229	0.195	0.541	nucleoside monophosphate metabolism	P
GO:0009124	23	0.0619	0.229	0.195	0.541	nucleoside monophosphate biosynthesis	P
GO:0009126	17	0.102	0.327	0.204	0.557	purine nucleoside monophosphate metabolism	P
GO:0009127	17	0.102	0.327	0.204	0.557	purine nucleoside monophosphate biosynthesis	P
GO:0009132	12	0.282	0.65	0.778	1	nucleoside diphosphate metabolism	P
GO:0009141	56	0.00997	0.0525	0.354	0.783	nucleoside triphosphate metabolism	P
GO:0009142	37	0.00161	0.0144	0.361	0.793	nucleoside triphosphate biosynthesis	P
GO:0009144	47	0.00423	0.0274	0.355	0.784	purine nucleoside triphosphate metabolism	P
GO:0009145	33	0.00119	0.0115	0.475	0.907	purine nucleoside triphosphate biosynthesis	P
GO:0009147	17	0.0937	0.31	0.509	0.94	pyrimidine nucleoside triphosphate metabolism	P
GO:0009150	65	0.00172	0.0152	0.304	0.715	purine ribonucleotide metabolism	P
GO:0009152	51	0.000985	0.0105	0.34	0.763	purine ribonucleotide biosynthesis	P
GO:0009156	21	0.0643	0.232	0.16	0.477	ribonucleoside monophosphate biosynthesis	P
GO:0009161	21	0.0643	0.232	0.16	0.477	ribonucleoside monophosphate metabolism	P
GO:0009165	110	0.0264	0.117	0.151	0.455	nucleotide biosynthesis	P
GO:0009166	17	0.203	0.534	0.175	0.507	nucleotide catabolism	P
GO:0009167	17	0.102	0.327	0.204	0.557	purine ribonucleoside monophosphate metabolism	P
GO:0009168	17	0.102	0.327	0.204	0.557	purine ribonucleoside monophosphate biosynthesis	P
GO:0009187	38	0.99	1	0.486	0.919	cyclic nucleotide metabolism	P
GO:0009190	30	0.987	1	0.478	0.91	cyclic nucleotide biosynthesis	P
GO:0009199	46	0.00364	0.0244	0.311	0.724	ribonucleoside triphosphate metabolism	P
GO:0009201	34	0.000883	0.00979	0.385	0.821	ribonucleoside triphosphate biosynthesis	P
GO:0009205	45	0.00457	0.0291	0.385	0.821	purine ribonucleoside triphosphate metabolism	P
GO:0009206	33	0.00119	0.0115	0.475	0.907	purine ribonucleoside triphosphate biosynthesis	P
GO:0009208	12	0.033	0.139	0.466	0.896	pyrimidine ribonucleoside triphosphate metabolism	P
GO:0009209	12	0.033	0.139	0.466	0.896	pyrimidine ribonucleoside triphosphate biosynthesis	P
GO:0009218	14	0.0244	0.11	0.413	0.851	pyrimidine ribonucleotide metabolism	P
GO:0009220	14	0.0244	0.11	0.413	0.851	pyrimidine ribonucleotide biosynthesis	P
GO:0009237	37	0.882	1	0.799	1	siderophore metabolism	P
GO:0009238	37	0.882	1	0.799	1	enterobactin metabolism	P
GO:0009239	37	0.882	1	0.799	1	enterobactin biosynthesis	P
GO:0009250	22	0.535	0.949	0.596	1	glucan biosynthesis	P
GO:0009259	70	0.000981	0.0105	0.219	0.584	ribonucleotide metabolism	P
GO:0009260	56	0.000526	0.00687	0.241	0.622	ribonucleotide biosynthesis	P
GO:0009262	14	0.427	0.838	0.395	0.832	deoxyribonucleotide metabolism	P
GO:0009266	180	0.924	1	0.936	1	response to temperature stimulus	P
GO:0009288	44	0.656	1	0.196	0.542	flagellum (sensu Bacteria)	C
GO:0009296	14	0.102	0.327	0.0976	0.333	flagellum biogenesis	P
GO:0009306	54	0.198	0.524	0.446	0.883	protein secretion	P
GO:0009308	404	0.624	1	0.529	0.958	amine metabolism	P
GO:0009309	87	0.792	1	0.697	1	amine biosynthesis	P
GO:0009310	44	0.0649	0.233	0.524	0.954	amine catabolism	P
GO:0009311	10	0.29	0.657	0.283	0.69	oligosaccharide metabolism	P
GO:0009314	99	0.0141	0.0694	0.0366	0.155	response to radiation	P
GO:0009331	10	0.513	0.924	0.0489	0.192	glycerol-3-phosphate dehydrogenase complex	C
GO:0009396	11	0.53	0.947	0.238	0.618	folic acid and derivative biosynthesis	P
GO:0009405	32	0.107	0.339	0.642	1	pathogenesis	P
GO:0009409	168	0.946	1	0.941	1	response to cold	P
GO:0009410	10	0.963	1	0.824	1	response to xenobiotic stimulus	P
GO:0009411	35	0.0014	0.013	0.013	0.0691	response to UV	P
GO:0009416	80	0.0309	0.133	0.155	0.465	response to light stimulus	P
GO:0009434	16	0.602	1	0.317	0.73	flagellum (sensu Eukaryota)	C
GO:0009451	24	0.0593	0.224	0.134	0.421	RNA modification	P
GO:0009566	42	0.347	0.735	0.73	1	fertilization	P
GO:0009581	45	0.86	1	0.677	1	detection of external stimulus	P
GO:0009582	40	0.76	1	0.568	0.998	detection of abiotic stimulus	P
GO:0009583	20	0.33	0.71	0.0294	0.132	detection of light stimulus	P
GO:0009593	10	1	1	0.998	1	detection of chemical stimulus	P
GO:0009605	435	0.885	1	0.743	1	response to external stimulus	P
GO:0009607	141	0.583	0.988	0.93	1	response to biotic stimulus	P
GO:0009611	276	0.88	1	0.711	1	response to wounding	P
GO:0009612	18	0.985	1	0.993	1	response to mechanical stimulus	P
GO:0009615	36	0.235	0.582	0.452	0.887	response to virus	P
GO:0009617	71	0.991	1	0.999	1	response to bacterium	P
GO:0009620	15	0.995	1	0.886	1	response to fungus	P
GO:0009628	301	0.363	0.754	0.505	0.938	response to abiotic stimulus	P
GO:0009636	21	0.409	0.815	0.134	0.421	response to toxin	P
GO:0009653	990	0.999	1	1	1	morphogenesis	P
GO:0009698	37	0.882	1	0.799	1	phenylpropanoid metabolism	P
GO:0009712	37	0.882	1	0.799	1	catechol metabolism	P
GO:0009719	249	0.0022	0.0172	0.000438	0.00438	response to endogenous stimulus	P
GO:0009725	38	0.643	1	0.432	0.876	response to hormone stimulus	P
GO:0009743	12	0.767	1	0.741	1	response to carbohydrate stimulus	P
GO:0009746	10	0.777	1	0.593	1	response to hexose stimulus	P
GO:0009749	10	0.777	1	0.593	1	response to glucose stimulus	P
GO:0009790	448	0.598	1	0.994	1	embryonic development	P
GO:0009791	78	0.612	1	0.699	1	post-embryonic development	P
GO:0009792	262	0.0901	0.3	0.648	1	embryonic development (sensu Metazoa)	P
GO:0009798	14	0.537	0.95	0.739	1	axis specification	P
GO:0009799	33	0.924	1	0.68	1	determination of symmetry	P
GO:0009855	33	0.924	1	0.68	1	determination of bilateral symmetry	P
GO:0009880	41	0.991	1	1	1	embryonic pattern specification	P
GO:0009887	584	1	1	1	1	organ morphogenesis	P
GO:0009888	272	0.974	1	0.853	1	tissue development	P
GO:0009889	135	0.563	0.968	0.316	0.729	regulation of biosynthesis	P
GO:0009890	37	0.66	1	0.193	0.538	negative regulation of biosynthesis	P
GO:0009891	67	0.368	0.757	0.531	0.96	positive regulation of biosynthesis	P
GO:0009892	358	0.00326	0.0227	0.0128	0.0685	negative regulation of metabolism	P
GO:0009893	464	0.712	1	0.644	1	positive regulation of metabolism	P
GO:0009894	22	0.162	0.458	0.4	0.838	regulation of catabolism	P
GO:0009897	94	0.785	1	0.732	1	external side of plasma membrane	C
GO:0009913	25	0.679	1	0.956	1	epidermal cell differentiation	P
GO:0009952	118	0.994	1	1	1	anterior/posterior pattern formation	P
GO:0009953	45	0.916	1	0.998	1	dorsal/ventral pattern formation	P
GO:0009954	22	1	1	1	1	proximal/distal pattern formation	P
GO:0009966	406	0.629	1	0.46	0.892	regulation of signal transduction	P
GO:0009967	134	0.337	0.718	0.792	1	positive regulation of signal transduction	P
GO:0009968	83	0.69	1	0.364	0.793	negative regulation of signal transduction	P
GO:0009975	18	0.985	1	0.243	0.625	cyclase activity	F
GO:0009986	183	0.785	1	0.852	1	cell surface	C
GO:0009987	9858	7.1e-06	0.000523	4.87e-09	5.17e-05	cellular process	P
GO:0009991	27	0.132	0.397	0.342	0.766	response to extracellular stimulus	P
GO:0009994	15	0.367	0.757	1	1	oocyte differentiation	P
GO:0010001	40	0.794	1	0.971	1	glial cell differentiation	P
GO:0010033	42	0.535	0.949	0.716	1	response to organic substance	P
GO:0010035	17	0.877	1	0.347	0.771	response to inorganic substance	P
GO:0010038	16	0.832	1	0.282	0.69	response to metal ion	P
GO:0010092	13	0.81	1	0.998	1	specification of organ identity	P
GO:0010181	12	0.244	0.595	0.363	0.793	FMN binding	F
GO:0010212	11	0.223	0.563	0.106	0.353	response to ionizing radiation	P
GO:0012501	485	0.00273	0.02	0.0036	0.0239	programmed cell death	P
GO:0012502	124	0.0332	0.139	0.0132	0.0691	induction of programmed cell death	P
GO:0012505	281	2.7e-05	0.00103	1.09e-07	0.000108	endomembrane system	C
GO:0012506	41	0.0152	0.0743	0.0123	0.0674	vesicle membrane	C
GO:0014013	10	1	1	1	1	regulation of gliogenesis	P
GO:0014020	27	0.429	0.841	0.315	0.728	primary neural tube formation	P
GO:0014031	34	1	1	1	1	mesenchymal cell development	P
GO:0014032	28	0.999	1	1	1	neural crest cell development	P
GO:0014033	28	0.999	1	1	1	neural crest cell differentiation	P
GO:0014065	10	0.922	1	0.989	1	phosphoinositide 3-kinase cascade	P
GO:0014069	13	0.8	1	0.51	0.94	postsynaptic density	C
GO:0015002	27	0.646	1	0.283	0.69	heme-copper terminal oxidase activity	F
GO:0015031	475	1e-10	0	2.33e-08	7.94e-05	protein transport	P
GO:0015035	10	0.988	1	0.99	1	protein disulfide oxidoreductase activity	F
GO:0015036	14	0.889	1	0.91	1	disulfide oxidoreductase activity	F
GO:0015057	36	0.675	1	0.756	1	thrombin receptor activity	F
GO:0015075	794	0.986	1	0.981	1	ion transporter activity	F
GO:0015077	111	0.0518	0.198	0.762	1	monovalent inorganic cation transporter activity	F
GO:0015078	106	0.0479	0.186	0.672	1	hydrogen ion transporter activity	F
GO:0015082	29	0.764	1	0.0131	0.0691	di-, tri-valent inorganic cation transporter activity	F
GO:0015103	41	0.82	1	0.779	1	inorganic anion transporter activity	F
GO:0015106	23	0.531	0.947	0.665	1	bicarbonate transporter activity	F
GO:0015108	23	0.388	0.786	0.608	1	chloride transporter activity	F
GO:0015116	10	0.797	1	1	1	sulfate transporter activity	F
GO:0015144	29	0.158	0.452	0.261	0.654	carbohydrate transporter activity	F
GO:0015145	12	0.0352	0.144	0.208	0.562	monosaccharide transporter activity	F
GO:0015149	12	0.0352	0.144	0.208	0.562	hexose transporter activity	F
GO:0015171	41	0.994	1	0.295	0.702	amino acid transporter activity	F
GO:0015179	25	0.999	1	0.557	0.989	L-amino acid transporter activity	F
GO:0015203	17	1	1	0.87	1	polyamine transporter activity	F
GO:0015232	10	0.988	1	1	1	heme transporter activity	F
GO:0015238	33	0.478	0.89	0.458	0.892	drug transporter activity	F
GO:0015247	15	0.766	1	0.423	0.864	aminophospholipid transporter activity	F
GO:0015248	10	0.294	0.664	0.97	1	sterol transporter activity	F
GO:0015267	427	0.998	1	0.984	1	channel or pore class transporter activity	F
GO:0015268	427	0.998	1	0.984	1	alpha-type channel activity	F
GO:0015269	14	0.968	1	0.783	1	calcium-activated potassium channel activity	F
GO:0015276	89	0.99	1	0.996	1	ligand-gated ion channel activity	F
GO:0015290	221	0.998	1	0.965	1	electrochemical potential-driven transporter activity	F
GO:0015291	221	0.998	1	0.965	1	porter activity	F
GO:0015293	101	0.999	1	0.97	1	symporter activity	F
GO:0015294	94	0.998	1	0.984	1	solute:cation symporter activity	F
GO:0015296	60	0.822	1	0.813	1	anion:cation symporter activity	F
GO:0015297	80	0.973	1	0.873	1	antiporter activity	F
GO:0015298	44	0.929	1	0.74	1	solute:cation antiporter activity	F
GO:0015299	44	0.929	1	0.74	1	solute:hydrogen antiporter activity	F
GO:0015300	44	0.929	1	0.74	1	solute:solute antiporter activity	F
GO:0015301	23	0.531	0.947	0.665	1	anion:anion antiporter activity	F
GO:0015307	30	0.626	1	0.441	0.879	drug:hydrogen antiporter activity	F
GO:0015370	92	0.998	1	0.979	1	solute:sodium symporter activity	F
GO:0015380	22	0.431	0.843	0.577	1	anion exchanger activity	F
GO:0015385	15	0.991	1	0.919	1	sodium:hydrogen antiporter activity	F
GO:0015399	103	0.0369	0.148	0.179	0.514	primary active transporter activity	F
GO:0015405	103	0.0369	0.148	0.179	0.514	P-P-bond-hydrolysis-driven transporter activity	F
GO:0015450	18	0.0767	0.267	0.151	0.455	protein translocase activity	F
GO:0015457	20	0.775	1	0.884	1	auxiliary transport protein activity	F
GO:0015464	26	0.98	1	1	1	acetylcholine receptor activity	F
GO:0015491	21	1	1	0.983	1	cation:cation antiporter activity	F
GO:0015520	30	0.626	1	0.441	0.879	tetracycline:hydrogen antiporter activity	F
GO:0015629	217	0.033	0.139	0.00444	0.028	actin cytoskeleton	C
GO:0015630	253	0.000935	0.0101	0.108	0.357	microtubule cytoskeleton	C
GO:0015631	43	0.0543	0.206	0.0752	0.275	tubulin binding	F
GO:0015662	54	0.272	0.636	0.0755	0.275	ATPase activity, coupled to transmembrane movement of ions, phosphorylative mechanism	F
GO:0015669	14	0.258	0.616	1	1	gas transport	P
GO:0015671	12	0.251	0.606	1	1	oxygen transport	P
GO:0015672	350	0.99	1	0.994	1	monovalent inorganic cation transport	P
GO:0015674	151	0.986	1	0.579	1	di-, tri-valent inorganic cation transport	P
GO:0015698	168	1	1	1	1	inorganic anion transport	P
GO:0015749	22	0.283	0.65	0.35	0.777	monosaccharide transport	P
GO:0015758	21	0.285	0.652	0.338	0.762	glucose transport	P
GO:0015800	10	0.889	1	0.0865	0.31	acidic amino acid transport	P
GO:0015807	11	0.466	0.878	0.227	0.598	L-amino acid transport	P
GO:0015813	10	0.889	1	0.0865	0.31	glutamate transport	P
GO:0015833	43	0.97	1	0.992	1	peptide transport	P
GO:0015837	58	0.956	1	0.819	1	amine transport	P
GO:0015849	100	0.908	1	0.806	1	organic acid transport	P
GO:0015886	10	0.988	1	1	1	heme transport	P
GO:0015893	33	0.584	0.989	0.473	0.903	drug transport	P
GO:0015904	30	0.626	1	0.441	0.879	tetracycline transport	P
GO:0015914	18	0.417	0.825	0.161	0.479	phospholipid transport	P
GO:0015918	14	0.165	0.463	0.225	0.595	sterol transport	P
GO:0015923	13	0.9	1	0.246	0.633	mannosidase activity	F
GO:0015931	22	0.00184	0.0157	0.000176	0.00229	nucleobase, nucleoside, nucleotide and nucleic acid transport	P
GO:0015932	15	0.0249	0.111	0.021	0.103	nucleobase, nucleoside, nucleotide and nucleic acid transporter activity	F
GO:0015934	19	0.186	0.508	0.101	0.342	large ribosomal subunit	C
GO:0015935	19	0.0172	0.0827	0.0579	0.218	small ribosomal subunit	C
GO:0015980	137	0.139	0.416	0.0233	0.11	energy derivation by oxidation of organic compounds	P
GO:0015985	19	0.0137	0.0685	0.704	1	energy coupled proton transport, down electrochemical gradient	P
GO:0015986	19	0.0137	0.0685	0.704	1	ATP synthesis coupled proton transport	P
GO:0015992	51	0.0243	0.11	0.432	0.876	proton transport	P
GO:0016010	12	1	1	0.982	1	dystrophin-associated glycoprotein complex	C
GO:0016020	4114	1	1	1	1	membrane	C
GO:0016021	2146	1	1	1	1	integral to membrane	C
GO:0016023	180	0.104	0.33	0.14	0.432	cytoplasmic membrane-bound vesicle	C
GO:0016032	23	0.115	0.356	0.334	0.757	viral life cycle	P
GO:0016042	61	0.243	0.594	0.84	1	lipid catabolism	P
GO:0016043	1576	8.46e-10	2.08e-05	3.27e-07	0.000177	cell organization and biogenesis	P
GO:0016044	63	0.357	0.746	0.0792	0.287	membrane organization and biogenesis	P
GO:0016049	80	0.769	1	0.853	1	cell growth	P
GO:0016051	94	0.72	1	0.716	1	carbohydrate biosynthesis	P
GO:0016052	81	0.317	0.691	0.0168	0.0845	carbohydrate catabolism	P
GO:0016053	38	0.683	1	0.0453	0.181	organic acid biosynthesis	P
GO:0016055	62	0.846	1	0.876	1	Wnt receptor signaling pathway	P
GO:0016064	80	0.192	0.516	0.251	0.642	immunoglobulin mediated immune response	P
GO:0016068	39	0.362	0.753	0.0819	0.295	type I hypersensitivity	P
GO:0016070	310	9.4e-11	0	2.24e-08	7.94e-05	RNA metabolism	P
GO:0016071	96	6.55e-05	0.00173	0.00016	0.00211	mRNA metabolism	P
GO:0016072	31	0.0121	0.0625	0.0288	0.13	rRNA metabolism	P
GO:0016089	37	0.882	1	0.799	1	aromatic amino acid family biosynthesis, shikimate pathway	P
GO:0016125	39	0.549	0.955	0.294	0.702	sterol metabolism	P
GO:0016126	10	0.385	0.782	0.954	1	sterol biosynthesis	P
GO:0016192	278	1.47e-05	0.000689	1.67e-06	0.000245	vesicle-mediated transport	P
GO:0016197	22	0.0536	0.204	0.0855	0.308	endosome transport	P
GO:0016209	52	0.273	0.638	0.516	0.947	antioxidant activity	F
GO:0016229	23	0.91	1	0.99	1	steroid dehydrogenase activity	F
GO:0016247	19	0.816	1	0.909	1	channel regulator activity	F
GO:0016251	12	0.0313	0.135	0.117	0.384	general RNA polymerase II transcription factor activity	F
GO:0016265	512	0.00234	0.0179	0.00124	0.0101	death	P
GO:0016272	10	0.623	1	0.259	0.652	prefoldin complex	C
GO:0016278	10	0.0367	0.148	0.00652	0.0388	lysine N-methyltransferase activity	F
GO:0016279	10	0.0367	0.148	0.00652	0.0388	protein-lysine N-methyltransferase activity	F
GO:0016298	66	0.978	1	0.976	1	lipase activity	F
GO:0016301	742	0.0106	0.0555	2.72e-08	8.96e-05	kinase activity	F
GO:0016310	752	0.125	0.381	1.04e-05	0.000457	phosphorylation	P
GO:0016311	131	0.256	0.614	0.0178	0.0882	dephosphorylation	P
GO:0016323	84	0.687	1	0.662	1	basolateral plasma membrane	C
GO:0016324	45	0.618	1	0.136	0.425	apical plasma membrane	C
GO:0016327	67	0.0337	0.14	0.179	0.514	apicolateral plasma membrane	C
GO:0016331	51	0.728	1	0.516	0.947	morphogenesis of embryonic epithelium	P
GO:0016337	170	1	1	1	1	cell-cell adhesion	P
GO:0016358	35	0.648	1	0.782	1	dendrite development	P
GO:0016363	18	0.032	0.137	0.0739	0.271	nuclear matrix	C
GO:0016407	37	0.0025	0.0187	0.00857	0.049	acetyltransferase activity	F
GO:0016410	41	0.00309	0.0219	0.00383	0.025	N-acyltransferase activity	F
GO:0016444	24	0.24	0.591	0.287	0.692	somatic cell DNA recombination	P
GO:0016445	25	0.234	0.581	0.312	0.725	somatic diversification of immunoglobulins	P
GO:0016447	24	0.24	0.591	0.287	0.692	somatic recombination of immunoglobulin gene segments	P
GO:0016458	20	0.00332	0.0229	0.0212	0.103	gene silencing	P
GO:0016459	51	0.108	0.341	0.0164	0.0827	myosin complex	C
GO:0016462	647	4.27e-07	0.000141	1.12e-05	0.00047	pyrophosphatase activity	F
GO:0016469	48	0.00628	0.036	0.694	1	proton-transporting two-sector ATPase complex	C
GO:0016477	274	1	1	0.998	1	cell migration	P
GO:0016481	261	0.0194	0.0921	0.0371	0.156	negative regulation of transcription	P
GO:0016485	78	0.143	0.422	0.402	0.838	protein processing	P
GO:0016491	749	0.901	1	0.983	1	oxidoreductase activity	F
GO:0016493	35	1	1	0.976	1	C-C chemokine receptor activity	F
GO:0016494	32	0.928	1	0.972	1	C-X-C chemokine receptor activity	F
GO:0016500	23	1	1	0.987	1	protein-hormone receptor activity	F
GO:0016502	109	1	1	1	1	nucleotide receptor activity	F
GO:0016524	10	0.449	0.861	0.923	1	latrotoxin receptor activity	F
GO:0016525	15	0.414	0.822	0.864	1	negative regulation of angiogenesis	P
GO:0016528	12	0.541	0.951	0.367	0.795	sarcoplasm	C
GO:0016529	10	0.351	0.737	0.241	0.622	sarcoplasmic reticulum	C
GO:0016540	47	0.0821	0.279	0.104	0.346	protein autoprocessing	P
GO:0016563	161	0.416	0.825	0.236	0.614	transcriptional activator activity	F
GO:0016564	141	0.164	0.461	0.286	0.692	transcriptional repressor activity	F
GO:0016566	13	0.864	1	0.782	1	specific transcriptional repressor activity	F
GO:0016567	74	0.0532	0.203	0.0371	0.156	protein ubiquitination	P
GO:0016568	72	0.00194	0.0161	0.000591	0.00536	chromatin modification	P
GO:0016569	38	0.0648	0.233	0.00393	0.0253	covalent chromatin modification	P
GO:0016570	34	0.215	0.552	0.0212	0.103	histone modification	P
GO:0016571	12	0.155	0.446	0.0419	0.172	histone methylation	P
GO:0016585	19	0.00265	0.0195	0.0283	0.129	chromatin remodeling complex	C
GO:0016591	50	0.00242	0.0183	0.0027	0.0182	DNA-directed RNA polymerase II, holoenzyme	C
GO:0016597	13	0.995	1	0.965	1	amino acid binding	F
GO:0016601	11	0.62	1	0.888	1	Rac protein signal transduction	P
GO:0016604	43	0.00914	0.0491	0.000711	0.00637	nuclear body	C
GO:0016605	19	0.0194	0.0921	0.000264	0.003	PML body	C
GO:0016607	13	0.285	0.652	0.289	0.696	nuclear speck	C
GO:0016614	103	0.84	1	0.317	0.73	oxidoreductase activity, acting on CH-OH group of donors	F
GO:0016616	91	0.819	1	0.449	0.887	oxidoreductase activity, acting on the CH-OH group of donors, NAD or NADP as acceptor	F
GO:0016620	12	0.157	0.45	0.655	1	oxidoreductase activity, acting on the aldehyde or oxo group of donors, NAD or NADP as acceptor	F
GO:0016627	70	0.723	1	0.704	1	oxidoreductase activity, acting on the CH-CH group of donors	F
GO:0016628	40	0.905	1	0.778	1	oxidoreductase activity, acting on the CH-CH group of donors, NAD or NADP as acceptor	F
GO:0016638	13	0.678	1	0.464	0.896	oxidoreductase activity, acting on the CH-NH2 group of donors	F
GO:0016641	10	0.96	1	0.873	1	oxidoreductase activity, acting on the CH-NH2 group of donors, oxygen as acceptor	F
GO:0016645	19	0.236	0.583	0.661	1	oxidoreductase activity, acting on the CH-NH group of donors	F
GO:0016646	11	0.141	0.419	0.381	0.816	oxidoreductase activity, acting on the CH-NH group of donors, NAD or NADP as acceptor	F
GO:0016651	53	0.521	0.937	0.963	1	oxidoreductase activity, acting on NADH or NADPH	F
GO:0016655	36	0.555	0.961	0.981	1	oxidoreductase activity, acting on NADH or NADPH, quinone or similar compound as acceptor	F
GO:0016667	14	0.0141	0.0694	0.222	0.591	oxidoreductase activity, acting on sulfur group of donors	F
GO:0016675	27	0.646	1	0.283	0.69	oxidoreductase activity, acting on heme group of donors	F
GO:0016676	27	0.646	1	0.283	0.69	oxidoreductase activity, acting on heme group of donors, oxygen as acceptor	F
GO:0016679	12	0.0636	0.231	0.509	0.94	oxidoreductase activity, acting on diphenols and related substances as donors	F
GO:0016681	12	0.0636	0.231	0.509	0.94	oxidoreductase activity, acting on diphenols and related substances as donors, cytochrome as acceptor	F
GO:0016684	38	0.945	1	0.935	1	oxidoreductase activity, acting on peroxide as acceptor	F
GO:0016701	16	0.269	0.633	0.639	1	oxidoreductase activity, acting on single donors with incorporation of molecular oxygen	F
GO:0016702	16	0.269	0.633	0.639	1	oxidoreductase activity, acting on single donors with incorporation of molecular oxygen, incorporation of two atoms of oxygen	F
GO:0016705	102	0.977	1	0.955	1	oxidoreductase activity, acting on paired donors, with incorporation or reduction of molecular oxygen	F
GO:0016706	23	0.36	0.751	0.00985	0.0558	oxidoreductase activity, acting on paired donors, with incorporation or reduction of molecular oxygen, 2-oxoglutarate as one donor, and incorporation of one atom each of oxygen into both donors	F
GO:0016709	23	0.926	1	0.809	1	oxidoreductase activity, acting on paired donors, with incorporation or reduction of molecular oxygen, NAD or NADH as one donor, and incorporation of one atom of oxygen	F
GO:0016712	27	0.957	1	1	1	oxidoreductase activity, acting on paired donors, with incorporation or reduction of molecular oxygen, reduced flavin or flavoprotein as one donor, and incorporation of one atom of oxygen	F
GO:0016740	1424	1.17e-05	0.000652	1.61e-10	5.17e-05	transferase activity	F
GO:0016741	126	0.012	0.0617	0.0645	0.24	transferase activity, transferring one-carbon groups	F
GO:0016746	133	0.00195	0.0161	0.102	0.343	transferase activity, transferring acyl groups	F
GO:0016747	103	0.000582	0.00745	0.0327	0.143	transferase activity, transferring groups other than amino-acyl groups	F
GO:0016755	22	0.725	1	0.869	1	transferase activity, transferring amino-acyl groups	F
GO:0016757	179	0.969	1	0.307	0.72	transferase activity, transferring glycosyl groups	F
GO:0016758	111	0.933	1	0.25	0.64	transferase activity, transferring hexosyl groups	F
GO:0016763	38	0.472	0.883	0.331	0.752	transferase activity, transferring pentosyl groups	F
GO:0016765	36	0.658	1	0.285	0.692	transferase activity, transferring alkyl or aryl (other than methyl) groups	F
GO:0016769	28	0.049	0.191	0.269	0.668	transferase activity, transferring nitrogenous groups	F
GO:0016772	870	3.77e-05	0.00133	6.42e-11	5.17e-05	transferase activity, transferring phosphorus-containing groups	F
GO:0016773	712	0.021	0.0983	5.82e-08	9.72e-05	phosphotransferase activity, alcohol group as acceptor	F
GO:0016775	12	0.0647	0.233	0.345	0.767	phosphotransferase activity, nitrogenous group as acceptor	F
GO:0016776	21	0.0503	0.194	0.131	0.416	phosphotransferase activity, phosphate group as acceptor	F
GO:0016779	96	6.77e-05	0.00175	0.00213	0.0153	nucleotidyltransferase activity	F
GO:0016780	12	0.0632	0.231	0.174	0.507	phosphotransferase activity, for other substituted phosphate groups	F
GO:0016782	46	0.849	1	0.843	1	transferase activity, transferring sulfur-containing groups	F
GO:0016787	1983	4.66e-06	0.000444	7.1e-07	0.000195	hydrolase activity	F
GO:0016788	543	0.0331	0.139	0.00475	0.0297	hydrolase activity, acting on ester bonds	F
GO:0016789	86	0.982	1	0.95	1	carboxylic ester hydrolase activity	F
GO:0016790	73	0.112	0.348	0.00259	0.0178	thiolester hydrolase activity	F
GO:0016791	194	0.0132	0.0672	0.00208	0.015	phosphoric monoester hydrolase activity	F
GO:0016796	12	0.283	0.65	0.828	1	exonuclease activity, active with either ribo- or deoxyribonucleic acids and producing 5'-phosphomonoesters	F
GO:0016798	109	0.622	1	0.339	0.763	hydrolase activity, acting on glycosyl bonds	F
GO:0016799	14	0.366	0.757	0.89	1	hydrolase activity, hydrolyzing N-glycosyl compounds	F
GO:0016806	10	0.505	0.915	0.177	0.51	dipeptidyl-peptidase and tripeptidyl-peptidase activity	F
GO:0016810	89	0.095	0.314	0.391	0.827	hydrolase activity, acting on carbon-nitrogen (but not peptide) bonds	F
GO:0016811	36	0.0829	0.282	0.24	0.62	hydrolase activity, acting on carbon-nitrogen (but not peptide) bonds, in linear amides	F
GO:0016813	13	0.494	0.905	0.28	0.688	hydrolase activity, acting on carbon-nitrogen (but not peptide) bonds, in linear amidines	F
GO:0016814	23	0.0618	0.229	0.326	0.744	hydrolase activity, acting on carbon-nitrogen (but not peptide) bonds, in cyclic amidines	F
GO:0016817	653	5.24e-07	0.000147	7.83e-06	0.000373	hydrolase activity, acting on acid anhydrides	F
GO:0016818	651	7.46e-07	0.000169	1.29e-05	0.000508	hydrolase activity, acting on acid anhydrides, in phosphorus-containing anhydrides	F
GO:0016820	122	0.292	0.66	0.539	0.969	hydrolase activity, acting on acid anhydrides, catalyzing transmembrane movement of substances	F
GO:0016829	122	0.561	0.966	0.239	0.619	lyase activity	F
GO:0016830	36	0.419	0.826	0.344	0.767	carbon-carbon lyase activity	F
GO:0016831	27	0.667	1	0.647	1	carboxy-lyase activity	F
GO:0016835	44	0.189	0.511	0.297	0.706	carbon-oxygen lyase activity	F
GO:0016836	36	0.228	0.569	0.205	0.558	hydro-lyase activity	F
GO:0016846	11	0.392	0.791	0.993	1	carbon-sulfur lyase activity	F
GO:0016849	21	0.999	1	0.302	0.714	phosphorus-oxygen lyase activity	F
GO:0016853	98	0.183	0.499	0.56	0.991	isomerase activity	F
GO:0016854	11	0.574	0.979	0.704	1	racemase and epimerase activity	F
GO:0016859	24	0.0736	0.26	0.324	0.741	cis-trans isomerase activity	F
GO:0016860	18	0.528	0.945	0.771	1	intramolecular oxidoreductase activity	F
GO:0016866	18	0.872	1	0.818	1	intramolecular transferase activity	F
GO:0016868	13	0.701	1	0.773	1	intramolecular transferase activity, phosphotransferases	F
GO:0016874	286	0.000425	0.00605	1.04e-06	0.000242	ligase activity	F
GO:0016875	71	0.00543	0.0326	0.0261	0.12	ligase activity, forming carbon-oxygen bonds	F
GO:0016876	71	0.00543	0.0326	0.0261	0.12	ligase activity, forming aminoacyl-tRNA and related compounds	F
GO:0016879	191	0.0205	0.0966	1.01e-05	0.000457	ligase activity, forming carbon-nitrogen bonds	F
GO:0016881	159	0.00341	0.0233	1.17e-06	0.000242	acid-amino acid ligase activity	F
GO:0016887	314	0.00304	0.0217	0.00131	0.0105	ATPase activity	F
GO:0016891	13	0.473	0.884	0.0146	0.0752	endoribonuclease activity, producing 5'-phosphomonoesters	F
GO:0016892	17	0.981	1	0.796	1	endoribonuclease activity, producing 3'-phosphomonoesters	F
GO:0016893	17	0.47	0.882	0.0361	0.154	endonuclease activity, active with either ribo- or deoxyribonucleic acids and producing 5'-phosphomonoesters	F
GO:0016894	20	0.537	0.95	0.683	1	endonuclease activity, active with either ribo- or deoxyribonucleic acids and producing 3'-phosphomonoesters	F
GO:0016903	18	0.121	0.37	0.162	0.483	oxidoreductase activity, acting on the aldehyde or oxo group of donors	F
GO:0016917	53	1	1	1	1	GABA receptor activity	F
GO:0016986	24	0.04	0.158	0.00945	0.0534	transcription initiation factor activity	F
GO:0016998	16	0.943	1	0.595	1	cell wall catabolism	P
GO:0017004	11	0.997	1	1	1	cytochrome complex assembly	P
GO:0017015	18	0.289	0.656	0.323	0.739	regulation of transforming growth factor beta receptor signaling pathway	P
GO:0017016	42	0.987	1	0.2	0.549	Ras GTPase binding	F
GO:0017017	11	0.691	1	0.941	1	MAP kinase phosphatase activity	F
GO:0017022	11	0.275	0.639	0.0411	0.17	myosin binding	F
GO:0017038	85	0.00138	0.013	0.000729	0.00652	protein import	P
GO:0017048	19	0.99	1	0.0326	0.143	Rho GTPase binding	F
GO:0017053	11	0.527	0.944	0.822	1	transcriptional repressor complex	C
GO:0017076	1702	2.33e-10	0	4.2e-17	0	purine nucleotide binding	F
GO:0017111	632	7.48e-07	0.000169	9.13e-06	0.000411	nucleoside-triphosphatase activity	F
GO:0017124	13	0.986	1	0.456	0.889	SH3 domain binding	F
GO:0017127	10	0.294	0.664	0.97	1	cholesterol transporter activity	F
GO:0017137	17	0.975	1	0.879	1	Rab GTPase binding	F
GO:0017148	29	0.713	1	0.271	0.672	negative regulation of protein biosynthesis	P
GO:0017153	52	0.804	1	0.901	1	sodium:dicarboxylate symporter activity	F
GO:0017156	14	0.463	0.875	0.727	1	calcium ion-dependent exocytosis	P
GO:0017157	11	0.395	0.795	0.346	0.771	regulation of exocytosis	P
GO:0018024	10	0.0367	0.148	0.00652	0.0388	histone-lysine N-methyltransferase activity	F
GO:0018105	11	0.144	0.423	0.0545	0.208	peptidyl-serine phosphorylation	P
GO:0018108	63	0.928	1	0.657	1	peptidyl-tyrosine phosphorylation	P
GO:0018149	16	0.999	1	0.966	1	peptide cross-linking	P
GO:0018193	110	0.359	0.751	0.0574	0.217	peptidyl-amino acid modification	P
GO:0018209	14	0.159	0.454	0.0963	0.33	peptidyl-serine modification	P
GO:0018212	63	0.928	1	0.657	1	peptidyl-tyrosine modification	P
GO:0018958	59	0.997	1	0.961	1	phenol metabolism	P
GO:0019001	350	0.000462	0.00645	0.00182	0.0138	guanyl nucleotide binding	F
GO:0019012	12	0.226	0.567	0.146	0.444	virion	C
GO:0019028	12	0.226	0.567	0.146	0.444	viral capsid	C
GO:0019058	13	0.165	0.463	0.942	1	viral infectious cycle	P
GO:0019098	14	0.998	1	0.993	1	reproductive behavior	P
GO:0019199	105	1	1	0.999	1	transmembrane receptor protein kinase activity	F
GO:0019200	28	0.267	0.632	0.0833	0.3	carbohydrate kinase activity	F
GO:0019201	10	0.317	0.691	0.0399	0.165	nucleotide kinase activity	F
GO:0019205	31	0.0119	0.0615	0.0102	0.0572	nucleobase, nucleoside, nucleotide kinase activity	F
GO:0019207	68	0.485	0.896	0.671	1	kinase regulator activity	F
GO:0019208	30	0.964	1	0.419	0.861	phosphatase regulator activity	F
GO:0019209	12	0.0345	0.142	0.0931	0.323	kinase activator activity	F
GO:0019210	14	0.298	0.668	0.497	0.932	kinase inhibitor activity	F
GO:0019212	10	0.884	1	0.489	0.923	phosphatase inhibitor activity	F
GO:0019213	15	0.245	0.595	0.304	0.715	deacetylase activity	F
GO:0019216	27	0.092	0.306	0.713	1	regulation of lipid metabolism	P
GO:0019218	12	0.276	0.641	0.818	1	regulation of steroid metabolism	P
GO:0019219	1790	8.75e-05	0.00205	3.15e-06	0.000287	regulation of nucleobase, nucleoside, nucleotide and nucleic acid metabolism	P
GO:0019220	100	0.966	1	0.735	1	regulation of phosphate metabolism	P
GO:0019221	34	0.965	1	0.875	1	cytokine and chemokine mediated signaling pathway	P
GO:0019222	2076	2.66e-05	0.00103	5.13e-08	9.72e-05	regulation of metabolism	P
GO:0019226	188	0.999	1	0.923	1	transmission of nerve impulse	P
GO:0019233	21	0.991	1	1	1	sensory perception of pain	P
GO:0019239	20	0.567	0.972	0.744	1	deaminase activity	F
GO:0019290	37	0.882	1	0.799	1	siderophore biosynthesis	P
GO:0019318	112	0.35	0.736	0.0771	0.279	hexose metabolism	P
GO:0019319	21	0.75	1	0.534	0.963	hexose biosynthesis	P
GO:0019320	58	0.0963	0.317	0.000791	0.00689	hexose catabolism	P
GO:0019362	18	0.535	0.949	0.171	0.497	pyridine nucleotide metabolism	P
GO:0019395	15	0.129	0.39	0.275	0.68	fatty acid oxidation	P
GO:0019438	43	0.898	1	0.887	1	aromatic compound biosynthesis	P
GO:0019538	2759	1.14e-11	0	6.76e-18	0	protein metabolism	P
GO:0019540	37	0.882	1	0.799	1	siderophore biosynthesis from catechol	P
GO:0019717	26	0.785	1	0.84	1	synaptosome	C
GO:0019722	23	0.881	1	0.906	1	calcium-mediated signaling	P
GO:0019724	81	0.229	0.572	0.276	0.681	B cell mediated immunity	P
GO:0019725	193	0.253	0.609	0.365	0.794	cell homeostasis	P
GO:0019748	69	0.732	1	0.562	0.992	secondary metabolism	P
GO:0019751	28	0.0667	0.239	0.0366	0.155	polyol metabolism	P
GO:0019752	444	0.121	0.37	0.051	0.198	carboxylic acid metabolism	P
GO:0019783	65	0.219	0.56	0.00136	0.0107	small conjugating protein-specific protease activity	F
GO:0019787	139	0.00225	0.0175	1.65e-06	0.000245	small conjugating protein ligase activity	F
GO:0019825	14	0.266	0.631	0.946	1	oxygen binding	F
GO:0019827	17	0.444	0.854	0.273	0.676	stem cell maintenance	P
GO:0019829	45	0.0987	0.321	0.753	1	cation-transporting ATPase activity	F
GO:0019835	12	0.0796	0.272	0.126	0.406	cytolysis	P
GO:0019838	73	1	1	1	1	growth factor binding	F
GO:0019840	11	0.406	0.811	0.57	0.998	isoprenoid binding	F
GO:0019842	93	0.436	0.848	0.138	0.427	vitamin binding	F
GO:0019861	67	0.652	1	0.0947	0.328	flagellum	C
GO:0019866	230	1.55e-05	0.000758	0.00226	0.0158	organelle inner membrane	C
GO:0019867	23	0.0105	0.055	0.00116	0.00962	outer membrane	C
GO:0019882	62	0.939	1	0.962	1	antigen processing and presentation	P
GO:0019884	13	0.215	0.552	0.136	0.425	antigen processing and presentation of exogenous antigen	P
GO:0019887	53	0.721	1	0.958	1	protein kinase regulator activity	F
GO:0019888	29	0.948	1	0.365	0.794	protein phosphatase regulator activity	F
GO:0019897	29	0.114	0.356	0.0444	0.18	extrinsic to plasma membrane	C
GO:0019898	56	0.28	0.648	0.0448	0.181	extrinsic to membrane	C
GO:0019899	172	0.0287	0.126	0.00415	0.0267	enzyme binding	F
GO:0019900	58	0.0392	0.155	0.015	0.0772	kinase binding	F
GO:0019901	49	0.104	0.33	0.0343	0.149	protein kinase binding	F
GO:0019904	96	0.00833	0.0456	0.00424	0.0272	protein domain specific binding	F
GO:0019915	12	0.285	0.652	0.7	1	sequestering of lipid	P
GO:0019932	102	0.982	1	0.934	1	second-messenger-mediated signaling	P
GO:0019933	40	0.995	1	0.914	1	cAMP-mediated signaling	P
GO:0019935	42	0.997	1	0.934	1	cyclic-nucleotide-mediated signaling	P
GO:0019941	148	0.0118	0.0615	4.87e-06	0.000324	modification-dependent protein catabolism	P
GO:0019953	194	0.333	0.713	0.199	0.548	sexual reproduction	P
GO:0019955	95	1	1	1	1	cytokine binding	F
GO:0019956	46	0.998	1	0.999	1	chemokine binding	F
GO:0019957	35	1	1	0.976	1	C-C chemokine binding	F
GO:0019958	32	0.928	1	0.972	1	C-X-C chemokine binding	F
GO:0019959	11	1	1	0.962	1	interleukin-8 binding	F
GO:0019965	45	1	1	1	1	interleukin binding	F
GO:0019966	24	1	1	1	1	interleukin-1 binding	F
GO:0020027	10	0.779	1	0.234	0.612	hemoglobin metabolism	P
GO:0020037	160	0.995	1	1	1	heme binding	F
GO:0021510	29	0.986	1	0.991	1	spinal cord development	P
GO:0021515	21	1	1	1	1	cell differentiation in spinal cord	P
GO:0021517	15	0.999	1	0.999	1	ventral spinal cord development	P
GO:0021522	13	1	1	0.996	1	spinal cord motor neuron differentiation	P
GO:0021532	12	0.999	1	0.999	1	neural tube patterning	P
GO:0021533	10	0.755	1	0.868	1	cell differentiation in hindbrain	P
GO:0021536	25	1	1	1	1	diencephalon development	P
GO:0021537	44	0.74	1	0.974	1	telencephalon development	P
GO:0021543	30	0.221	0.561	0.901	1	pallium development	P
GO:0021545	16	0.996	1	0.936	1	cranial nerve development	P
GO:0021549	24	0.712	1	0.966	1	cerebellum development	P
GO:0021575	18	0.829	1	0.958	1	hindbrain morphogenesis	P
GO:0021587	17	0.787	1	0.947	1	cerebellum morphogenesis	P
GO:0021602	10	1	1	1	1	cranial nerve morphogenesis	P
GO:0021675	22	0.977	1	0.759	1	nerve development	P
GO:0021680	10	0.405	0.81	0.555	0.989	cerebellar Purkinje cell layer development	P
GO:0021695	17	0.467	0.88	0.723	1	cerebellar cortex development	P
GO:0021696	14	0.671	1	0.868	1	cerebellar cortex morphogenesis	P
GO:0021697	10	0.733	1	0.857	1	cerebellar cortex formation	P
GO:0021700	67	0.971	1	0.997	1	developmental maturation	P
GO:0021761	19	0.34	0.722	0.941	1	limbic system development	P
GO:0021766	15	0.172	0.479	0.687	1	hippocampus development	P
GO:0021782	13	0.21	0.544	0.77	1	glial cell development	P
GO:0021872	11	1	1	0.994	1	generation of neurons in the forebrain	P
GO:0021885	12	0.661	1	0.857	1	forebrain cell migration	P
GO:0021895	11	0.986	1	0.754	1	cerebral cortex neuron differentiation	P
GO:0021915	49	0.863	1	0.642	1	neural tube development	P
GO:0021952	11	1	1	0.997	1	central nervous system projection neuron axonogenesis	P
GO:0021953	32	1	1	0.967	1	central nervous system neuron differentiation	P
GO:0021954	26	1	1	0.937	1	central nervous system neuron development	P
GO:0021955	12	0.982	1	0.752	1	central nervous system neuron axonogenesis	P
GO:0021983	20	1	1	1	1	pituitary gland development	P
GO:0021987	20	0.0596	0.225	0.567	0.996	cerebral cortex development	P
GO:0022008	338	0.999	1	0.999	1	neurogenesis	P
GO:0022029	11	0.547	0.954	0.812	1	telencephalon cell migration	P
GO:0022037	29	0.628	1	0.971	1	metencephalon development	P
GO:0030001	444	0.999	1	0.972	1	metal ion transport	P
GO:0030003	102	0.253	0.609	0.734	1	cation homeostasis	P
GO:0030005	93	0.338	0.72	0.857	1	di-, tri-valent inorganic cation homeostasis	P
GO:0030016	51	0.763	1	0.957	1	myofibril	C
GO:0030017	41	0.667	1	0.932	1	sarcomere	C
GO:0030018	23	0.678	1	0.704	1	Z disc	C
GO:0030027	37	0.11	0.345	0.197	0.543	lamellipodium	C
GO:0030029	138	0.0937	0.31	0.287	0.692	actin filament-based process	P
GO:0030030	254	0.988	1	0.917	1	cell projection organization and biogenesis	P
GO:0030031	69	0.0291	0.127	0.0258	0.12	cell projection biogenesis	P
GO:0030032	13	0.0343	0.141	0.0462	0.184	lamellipodium biogenesis	P
GO:0030035	15	0.243	0.594	0.103	0.344	microspike biogenesis	P
GO:0030036	127	0.0425	0.167	0.214	0.577	actin cytoskeleton organization and biogenesis	P
GO:0030041	25	0.149	0.434	0.314	0.727	actin filament polymerization	P
GO:0030054	175	0.162	0.458	0.413	0.851	cell junction	C
GO:0030055	43	0.408	0.814	0.572	0.999	cell-matrix junction	C
GO:0030072	35	0.961	1	0.997	1	peptide hormone secretion	P
GO:0030073	30	0.96	1	0.996	1	insulin secretion	P
GO:0030097	190	0.0618	0.229	0.253	0.644	hemopoiesis	P
GO:0030098	86	0.077	0.267	0.0889	0.316	lymphocyte differentiation	P
GO:0030099	93	0.279	0.648	0.538	0.967	myeloid cell differentiation	P
GO:0030100	22	0.283	0.65	0.00852	0.049	regulation of endocytosis	P
GO:0030111	26	0.666	1	0.784	1	regulation of Wnt receptor signaling pathway	P
GO:0030117	56	5.73e-07	0.000147	0.000432	0.00433	membrane coat	C
GO:0030118	28	4.49e-05	0.00142	0.0033	0.022	clathrin coat	C
GO:0030119	22	0.000211	0.00363	0.0507	0.197	membrane coat adaptor complex	C
GO:0030120	18	0.0104	0.0546	0.0109	0.0603	vesicle coat	C
GO:0030131	22	0.000211	0.00363	0.0507	0.197	clathrin adaptor complex	C
GO:0030133	28	0.045	0.177	0.193	0.538	transport vesicle	C
GO:0030135	90	0.114	0.356	0.304	0.715	coated vesicle	C
GO:0030136	75	0.267	0.632	0.425	0.868	clathrin-coated vesicle	C
GO:0030139	13	0.286	0.652	0.501	0.934	endocytic vesicle	C
GO:0030141	27	0.936	1	0.682	1	secretory granule	C
GO:0030145	21	0.336	0.718	0.495	0.929	manganese ion binding	F
GO:0030148	10	0.087	0.292	0.0412	0.17	sphingolipid biosynthesis	P
GO:0030154	886	0.986	1	0.999	1	cell differentiation	P
GO:0030155	50	0.56	0.966	0.466	0.896	regulation of cell adhesion	P
GO:0030163	181	0.000271	0.00422	6.23e-09	5.17e-05	protein catabolism	P
GO:0030165	13	0.453	0.866	0.676	1	PDZ domain binding	F
GO:0030166	14	0.99	1	0.998	1	proteoglycan biosynthesis	P
GO:0030169	10	0.0051	0.0318	0.106	0.355	low-density lipoprotein binding	F
GO:0030170	50	0.463	0.875	0.941	1	pyridoxal phosphate binding	F
GO:0030173	28	0.628	1	0.231	0.605	integral to Golgi membrane	C
GO:0030175	10	0.29	0.657	0.0353	0.151	filopodium	C
GO:0030176	26	0.0629	0.231	0.000409	0.00416	integral to endoplasmic reticulum membrane	C
GO:0030178	17	0.668	1	0.979	1	negative regulation of Wnt receptor signaling pathway	P
GO:0030182	280	1	1	1	1	neuron differentiation	P
GO:0030183	34	0.188	0.51	0.436	0.879	B cell differentiation	P
GO:0030193	10	0.00184	0.0157	0.186	0.524	regulation of blood coagulation	P
GO:0030198	73	0.966	1	0.999	1	extracellular matrix organization and biogenesis	P
GO:0030199	17	0.999	1	1	1	collagen fibril organization	P
GO:0030203	21	0.948	1	0.951	1	glycosaminoglycan metabolism	P
GO:0030216	23	0.675	1	0.817	1	keratinocyte differentiation	P
GO:0030217	64	0.111	0.346	0.0753	0.275	T cell differentiation	P
GO:0030218	39	0.173	0.48	0.403	0.839	erythrocyte differentiation	P
GO:0030225	12	1	1	0.498	0.933	macrophage differentiation	P
GO:0030234	593	0.637	1	0.259	0.652	enzyme regulator activity	F
GO:0030239	10	1	1	0.588	1	myofibril assembly	P
GO:0030246	152	0.974	1	0.933	1	carbohydrate binding	F
GO:0030247	48	0.972	1	0.99	1	polysaccharide binding	F
GO:0030258	27	0.41	0.817	0.105	0.352	lipid modification	P
GO:0030261	12	0.0168	0.0812	0.0476	0.188	chromosome condensation	P
GO:0030262	18	0.0239	0.109	0.0432	0.176	apoptotic nuclear changes	P
GO:0030278	31	0.998	1	0.679	1	regulation of ossification	P
GO:0030282	31	0.816	1	0.503	0.937	bone mineralization	P
GO:0030286	15	0.965	1	0.963	1	dynein complex	C
GO:0030288	21	1	1	0.996	1	periplasmic space (sensu Proteobacteria)	C
GO:0030301	13	0.157	0.45	0.288	0.693	cholesterol transport	P
GO:0030308	32	0.361	0.751	0.183	0.521	negative regulation of cell growth	P
GO:0030312	24	1	1	0.999	1	external encapsulating structure	C
GO:0030313	22	1	1	0.998	1	cell envelope	C
GO:0030316	17	0.636	1	0.967	1	osteoclast differentiation	P
GO:0030317	16	0.362	0.752	0.453	0.889	sperm motility	P
GO:0030318	18	0.864	1	0.45	0.887	melanocyte differentiation	P
GO:0030323	64	0.982	1	0.906	1	respiratory tube development	P
GO:0030324	62	0.992	1	0.913	1	lung development	P
GO:0030326	73	0.999	1	0.996	1	embryonic limb morphogenesis	P
GO:0030330	16	0.00763	0.0427	0.0317	0.139	DNA damage response, signal transduction by p53 class mediator	P
GO:0030334	65	0.759	1	0.616	1	regulation of cell migration	P
GO:0030335	29	0.793	1	0.702	1	positive regulation of cell migration	P
GO:0030336	17	0.398	0.8	0.58	1	negative regulation of cell migration	P
GO:0030384	38	0.0861	0.29	0.0919	0.321	phosphoinositide metabolism	P
GO:0030414	147	1	1	1	1	protease inhibitor activity	F
GO:0030424	55	0.984	1	0.937	1	axon	C
GO:0030425	40	0.509	0.918	0.597	1	dendrite	C
GO:0030426	16	0.578	0.982	0.77	1	growth cone	C
GO:0030427	16	0.578	0.982	0.77	1	site of polarized growth	C
GO:0030433	10	0.193	0.516	0.000125	0.00183	ER-associated protein catabolism	P
GO:0030500	21	0.999	1	0.518	0.949	regulation of bone mineralization	P
GO:0030501	14	0.997	1	0.778	1	positive regulation of bone mineralization	P
GO:0030509	39	0.809	1	0.771	1	BMP signaling pathway	P
GO:0030510	20	0.969	1	0.978	1	regulation of BMP signaling pathway	P
GO:0030514	13	0.968	1	0.756	1	negative regulation of BMP signaling pathway	P
GO:0030516	12	0.741	1	0.983	1	regulation of axon extension	P
GO:0030518	22	0.0507	0.195	0.0452	0.181	steroid hormone receptor signaling pathway	P
GO:0030521	11	0.00493	0.0311	0.0625	0.233	androgen receptor signaling pathway	P
GO:0030522	29	0.203	0.534	0.0903	0.318	intracellular receptor-mediated signaling pathway	P
GO:0030528	1114	0.161	0.458	0.389	0.825	transcription regulator activity	F
GO:0030529	341	1.73e-10	0	0.000906	0.0078	ribonucleoprotein complex	C
GO:0030534	70	0.953	1	0.899	1	adult behavior	P
GO:0030539	11	1	1	0.991	1	male genitalia development	P
GO:0030554	1394	1.82e-08	5.36e-05	2.73e-15	0	adenyl nucleotide binding	F
GO:0030593	12	0.77	1	0.709	1	neutrophil chemotaxis	P
GO:0030594	210	1	1	1	1	neurotransmitter receptor activity	F
GO:0030595	21	0.704	1	0.728	1	leukocyte chemotaxis	P
GO:0030658	12	0.0303	0.131	0.0275	0.126	transport vesicle membrane	C
GO:0030659	26	0.0893	0.298	0.00498	0.031	cytoplasmic vesicle membrane	C
GO:0030660	12	0.0303	0.131	0.0275	0.126	Golgi-associated vesicle membrane	C
GO:0030662	20	0.024	0.109	0.0131	0.0691	coated vesicle membrane	C
GO:0030674	19	0.547	0.954	0.823	1	protein binding, bridging	F
GO:0030693	14	0.639	1	0.458	0.892	caspase activity	F
GO:0030695	283	0.042	0.165	0.00112	0.00933	GTPase regulator activity	F
GO:0030705	103	0.00212	0.017	0.206	0.56	cytoskeleton-dependent intracellular transport	P
GO:0030799	12	0.658	1	0.73	1	regulation of cyclic nucleotide metabolism	P
GO:0030802	10	0.745	1	0.744	1	regulation of cyclic nucleotide biosynthesis	P
GO:0030808	10	0.745	1	0.744	1	regulation of nucleotide biosynthesis	P
GO:0030832	27	0.0338	0.14	0.191	0.534	regulation of actin filament length	P
GO:0030833	21	0.116	0.358	0.287	0.692	regulation of actin filament polymerization	P
GO:0030855	46	0.988	1	0.952	1	epithelial cell differentiation	P
GO:0030863	24	0.172	0.477	0.055	0.21	cortical cytoskeleton	C
GO:0030864	16	0.373	0.765	0.0465	0.185	cortical actin cytoskeleton	C
GO:0030878	12	1	1	1	1	thyroid gland development	P
GO:0030879	30	0.988	1	1	1	mammary gland development	P
GO:0030888	18	0.492	0.902	0.658	1	regulation of B cell proliferation	P
GO:0030890	12	0.446	0.855	0.731	1	positive regulation of B cell proliferation	P
GO:0030900	117	0.995	1	0.984	1	forebrain development	P
GO:0030901	15	0.966	1	0.999	1	midbrain development	P
GO:0030902	50	0.958	1	0.999	1	hindbrain development	P
GO:0030968	15	0.103	0.33	0.0692	0.256	unfolded protein response	P
GO:0030983	11	0.264	0.628	0.0448	0.181	mismatched DNA binding	F
GO:0031012	196	0.988	1	1	1	extracellular matrix	C
GO:0031016	19	0.999	1	0.996	1	pancreas development	P
GO:0031018	11	0.999	1	0.946	1	endocrine pancreas development	P
GO:0031023	12	0.0638	0.231	0.295	0.702	microtubule organizing center organization and biogenesis	P
GO:0031069	14	0.997	1	0.978	1	hair follicle morphogenesis	P
GO:0031072	60	0.305	0.68	0.0127	0.0685	heat shock protein binding	F
GO:0031090	522	2.2e-10	0	5.9e-10	5.17e-05	organelle membrane	C
GO:0031098	32	0.44	0.851	0.116	0.383	stress-activated protein kinase signaling pathway	P
GO:0031099	13	0.8	1	0.227	0.598	regeneration	P
GO:0031105	12	0.128	0.388	0.0347	0.15	septin complex	C
GO:0031109	19	0.157	0.449	0.885	1	microtubule polymerization or depolymerization	P
GO:0031110	17	0.156	0.447	0.788	1	regulation of microtubule polymerization or depolymerization	P
GO:0031111	14	0.175	0.486	0.684	1	negative regulation of microtubule polymerization or depolymerization	P
GO:0031114	13	0.18	0.492	0.664	1	regulation of microtubule depolymerization	P
GO:0031128	14	0.87	1	0.999	1	induction	P
GO:0031175	182	1	1	0.996	1	neurite development	P
GO:0031177	17	0.31	0.687	0.0291	0.131	phosphopantetheine binding	F
GO:0031214	107	0.941	1	0.598	1	biomineral formation	P
GO:0031224	2186	1	1	1	1	intrinsic to membrane	C
GO:0031225	13	0.998	1	0.939	1	anchored to membrane	C
GO:0031226	297	1	1	0.999	1	intrinsic to plasma membrane	C
GO:0031227	36	0.0868	0.291	0.0437	0.177	intrinsic to endoplasmic reticulum membrane	C
GO:0031228	28	0.628	1	0.231	0.605	intrinsic to Golgi membrane	C
GO:0031252	58	0.0492	0.191	0.107	0.356	leading edge	C
GO:0031267	44	0.878	1	0.165	0.489	small GTPase binding	F
GO:0031290	11	1	1	0.976	1	retinal ganglion cell axon guidance	P
GO:0031300	79	0.151	0.436	0.0128	0.0685	intrinsic to organelle membrane	C
GO:0031301	67	0.169	0.47	0.000603	0.00542	integral to organelle membrane	C
GO:0031323	1955	0.000741	0.00883	1.3e-06	0.000242	regulation of cellular metabolism	P
GO:0031324	326	0.00663	0.0378	0.00859	0.049	negative regulation of cellular metabolism	P
GO:0031325	433	0.814	1	0.778	1	positive regulation of cellular metabolism	P
GO:0031326	117	0.462	0.874	0.312	0.725	regulation of cellular biosynthesis	P
GO:0031327	32	0.479	0.89	0.239	0.62	negative regulation of cellular biosynthesis	P
GO:0031328	54	0.334	0.715	0.442	0.881	positive regulation of cellular biosynthesis	P
GO:0031341	14	0.999	1	0.974	1	regulation of cell killing	P
GO:0031396	12	0.732	1	0.676	1	regulation of protein ubiquitination	P
GO:0031399	13	0.738	1	0.662	1	regulation of protein modification	P
GO:0031410	196	0.0618	0.229	0.126	0.406	cytoplasmic vesicle	C
GO:0031461	13	0.484	0.896	0.135	0.424	cullin-RING ubiquitin ligase complex	C
GO:0031497	166	0.032	0.137	0.0569	0.215	chromatin assembly	P
GO:0031507	14	0.00394	0.0261	0.0219	0.104	heterochromatin formation	P
GO:0031513	24	0.495	0.906	0.45	0.887	nonmotile primary cilium	C
GO:0031570	19	0.0035	0.0236	0.0451	0.181	DNA integrity checkpoint	P
GO:0031589	80	0.348	0.735	0.303	0.715	cell-substrate adhesion	P
GO:0031594	14	0.466	0.878	0.788	1	neuromuscular junction	C
GO:0031625	14	0.256	0.614	0.155	0.465	ubiquitin protein ligase binding	F
GO:0031644	49	0.939	1	0.939	1	regulation of neurophysiological process	P
GO:0031645	10	1	1	0.732	1	negative regulation of neurophysiological process	P
GO:0031647	18	0.00139	0.013	0.0322	0.142	regulation of protein stability	P
GO:0031663	13	0.0257	0.114	0.0475	0.187	lipopolysaccharide-mediated signaling pathway	P
GO:0031667	19	0.203	0.534	0.377	0.811	response to nutrient levels	P
GO:0031668	17	0.0604	0.226	0.0867	0.31	cellular response to extracellular stimulus	P
GO:0031669	10	0.1	0.326	0.089	0.316	cellular response to nutrient levels	P
GO:0031903	18	0.0361	0.147	0.0959	0.33	microbody membrane	C
GO:0031941	14	0.0409	0.162	0.0399	0.165	filamentous actin	C
GO:0031965	62	0.00118	0.0115	8.83e-08	0.000108	nuclear membrane	C
GO:0031966	251	4.28e-06	0.000438	0.000283	0.00317	mitochondrial membrane	C
GO:0031967	358	1.05e-08	5.36e-05	3.62e-08	8.96e-05	organelle envelope	C
GO:0031968	18	0.00419	0.0273	0.000145	0.00202	organelle outer membrane	C
GO:0031970	18	0.531	0.947	0.646	1	organelle envelope lumen	C
GO:0031974	538	8.83e-08	6.56e-05	1.68e-09	5.17e-05	membrane-enclosed lumen	C
GO:0031975	379	3.77e-07	0.000141	7.99e-07	0.000227	envelope	C
GO:0031980	42	0.47	0.882	0.0813	0.293	mitochondrial lumen	C
GO:0031981	468	3.44e-08	5.36e-05	2.44e-09	5.17e-05	nuclear lumen	C
GO:0031982	204	0.0444	0.175	0.12	0.389	vesicle	C
GO:0031988	185	0.085	0.287	0.109	0.359	membrane-bound vesicle	C
GO:0032011	16	0.67	1	0.722	1	ARF protein signal transduction	P
GO:0032012	16	0.67	1	0.722	1	regulation of ARF protein signal transduction	P
GO:0032147	33	0.675	1	0.572	0.999	activation of protein kinase activity	P
GO:0032156	12	0.128	0.388	0.0347	0.15	septin cytoskeleton	C
GO:0032200	19	0.0248	0.111	0.0288	0.13	telomere organization and biogenesis	P
GO:0032259	54	0.191	0.516	0.00612	0.0367	methylation	P
GO:0032312	23	0.0865	0.29	0.0896	0.316	regulation of ARF GTPase activity	P
GO:0032313	46	0.249	0.604	0.131	0.417	regulation of Rab GTPase activity	P
GO:0032318	75	0.119	0.366	0.0389	0.162	regulation of Ras GTPase activity	P
GO:0032403	54	0.887	1	0.881	1	protein complex binding	F
GO:0032432	15	0.0617	0.229	0.139	0.429	actin filament bundle	C
GO:0035023	75	0.544	0.953	0.303	0.715	regulation of Rho protein signal transduction	P
GO:0035036	17	0.367	0.757	0.752	1	sperm-egg recognition	P
GO:0035051	15	0.901	1	0.999	1	cardiac cell differentiation	P
GO:0035091	66	0.0742	0.26	0.000205	0.00251	phosphoinositide binding	F
GO:0035107	81	1	1	0.999	1	appendage morphogenesis	P
GO:0035108	81	1	1	0.999	1	limb morphogenesis	P
GO:0035113	73	0.999	1	0.996	1	embryonic appendage morphogenesis	P
GO:0035115	14	1	1	1	1	embryonic forelimb morphogenesis	P
GO:0035116	16	0.695	1	0.758	1	embryonic hindlimb morphogenesis	P
GO:0035136	17	0.997	1	1	1	forelimb morphogenesis	P
GO:0035137	21	0.713	1	0.864	1	hindlimb morphogenesis	P
GO:0035176	11	0.456	0.868	0.77	1	social behavior	P
GO:0035239	94	1	1	0.991	1	tube morphogenesis	P
GO:0035240	51	0.332	0.711	0.581	1	dopamine binding	F
GO:0035249	14	0.7	1	0.975	1	synaptic transmission, glutamatergic	P
GO:0035250	14	0.725	1	0.521	0.951	UDP-galactosyltransferase activity	F
GO:0035257	25	0.0126	0.0648	0.0347	0.15	nuclear hormone receptor binding	F
GO:0035264	64	0.57	0.973	0.822	1	body growth	P
GO:0035265	22	0.902	1	1	1	organ growth	P
GO:0035270	49	1	1	1	1	endocrine system development	P
GO:0035272	15	0.925	1	0.932	1	exocrine system development	P
GO:0035282	40	0.801	1	0.927	1	segmentation	P
GO:0035295	150	0.999	1	0.994	1	tube development	P
GO:0035315	15	0.877	1	0.906	1	hair cell differentiation	P
GO:0040007	220	0.502	0.913	0.831	1	growth	P
GO:0040008	135	0.555	0.961	0.862	1	regulation of growth	P
GO:0040011	348	1	1	0.992	1	locomotion	P
GO:0040012	74	0.807	1	0.74	1	regulation of locomotion	P
GO:0040013	21	0.404	0.809	0.623	1	negative regulation of locomotion	P
GO:0040014	49	0.7	1	0.817	1	regulation of body size	P
GO:0040017	31	0.834	1	0.676	1	positive regulation of locomotion	P
GO:0040018	22	0.979	1	0.962	1	positive regulation of body size	P
GO:0040029	31	0.0126	0.0648	0.0133	0.0691	regulation of gene expression, epigenetic	P
GO:0042035	50	0.362	0.753	0.715	1	regulation of cytokine biosynthesis	P
GO:0042036	12	0.87	1	1	1	negative regulation of cytokine biosynthesis	P
GO:0042054	13	0.0223	0.104	0.00882	0.0501	histone methyltransferase activity	F
GO:0042060	131	0.901	1	0.854	1	wound healing	P
GO:0042063	45	0.793	1	0.981	1	gliogenesis	P
GO:0042089	61	0.36	0.751	0.9	1	cytokine biosynthesis	P
GO:0042093	11	0.632	1	0.076	0.275	T-helper cell differentiation	P
GO:0042094	11	0.642	1	0.776	1	interleukin-2 biosynthesis	P
GO:0042095	11	0.649	1	0.546	0.979	interferon-gamma biosynthesis	P
GO:0042098	59	0.234	0.581	0.64	1	T cell proliferation	P
GO:0042100	26	0.213	0.551	0.628	1	B cell proliferation	P
GO:0042102	30	0.471	0.882	0.96	1	positive regulation of T cell proliferation	P
GO:0042107	62	0.366	0.757	0.913	1	cytokine metabolism	P
GO:0042108	35	0.0742	0.26	0.24	0.62	positive regulation of cytokine biosynthesis	P
GO:0042110	123	0.0794	0.272	0.363	0.793	T cell activation	P
GO:0042113	73	0.163	0.46	0.502	0.935	B cell activation	P
GO:0042116	10	0.502	0.913	0.56	0.991	macrophage activation	P
GO:0042127	355	0.867	1	0.951	1	regulation of cell proliferation	P
GO:0042129	42	0.503	0.914	0.792	1	regulation of T cell proliferation	P
GO:0042130	15	0.427	0.838	0.369	0.799	negative regulation of T cell proliferation	P
GO:0042133	29	0.991	1	0.672	1	neurotransmitter metabolism	P
GO:0042136	11	1	1	0.751	1	neurotransmitter biosynthesis	P
GO:0042157	45	0.028	0.123	0.148	0.449	lipoprotein metabolism	P
GO:0042158	31	0.0713	0.254	0.166	0.489	lipoprotein biosynthesis	P
GO:0042165	211	1	1	1	1	neurotransmitter binding	F
GO:0042166	27	0.983	1	1	1	acetylcholine binding	F
GO:0042168	10	0.111	0.346	0.163	0.483	heme metabolism	P
GO:0042175	87	0.00536	0.0326	0.00558	0.034	nuclear envelope-endoplasmic reticulum network	C
GO:0042176	16	0.199	0.526	0.31	0.722	regulation of protein catabolism	P
GO:0042219	14	0.0681	0.244	0.717	1	amino acid derivative catabolism	P
GO:0042221	409	0.594	0.998	0.363	0.793	response to chemical stimulus	P
GO:0042226	11	1	1	0.888	1	interleukin-6 biosynthesis	P
GO:0042246	13	0.8	1	0.227	0.598	tissue regeneration	P
GO:0042254	43	0.00218	0.0172	0.0218	0.104	ribosome biogenesis and assembly	P
GO:0042267	12	0.855	1	0.736	1	natural killer cell mediated cytotoxicity	P
GO:0042277	332	1	1	1	1	peptide binding	F
GO:0042303	35	0.496	0.907	0.657	1	molting cycle	P
GO:0042306	17	0.09	0.3	0.308	0.72	regulation of protein import into nucleus	P
GO:0042307	10	0.393	0.792	0.697	1	positive regulation of protein import into nucleus	P
GO:0042309	160	0.955	1	0.927	1	homoiothermy	P
GO:0042310	16	1	1	0.993	1	vasoconstriction	P
GO:0042325	97	0.99	1	0.905	1	regulation of phosphorylation	P
GO:0042326	12	0.275	0.639	0.399	0.837	negative regulation of phosphorylation	P
GO:0042327	30	0.996	1	0.956	1	positive regulation of phosphorylation	P
GO:0042330	98	0.767	1	0.426	0.869	taxis	P
GO:0042364	17	0.143	0.422	0.218	0.582	water-soluble vitamin biosynthesis	P
GO:0042379	46	0.991	1	0.989	1	chemokine receptor binding	F
GO:0042383	17	0.559	0.966	0.563	0.993	sarcolemma	C
GO:0042384	15	0.472	0.883	0.995	1	cilium biogenesis	P
GO:0042391	44	0.644	1	0.582	1	regulation of membrane potential	P
GO:0042398	26	0.561	0.966	0.551	0.985	amino acid derivative biosynthesis	P
GO:0042401	21	0.996	1	0.598	1	biogenic amine biosynthesis	P
GO:0042402	12	0.0936	0.31	0.96	1	biogenic amine catabolism	P
GO:0042417	15	0.986	1	0.682	1	dopamine metabolism	P
GO:0042430	10	0.869	1	0.623	1	indole and derivative metabolism	P
GO:0042434	10	0.869	1	0.623	1	indole derivative metabolism	P
GO:0042440	27	0.382	0.779	0.193	0.538	pigment metabolism	P
GO:0042445	71	1	1	1	1	hormone metabolism	P
GO:0042446	21	1	1	0.856	1	hormone biosynthesis	P
GO:0042461	18	0.652	1	0.588	1	photoreceptor cell development	P
GO:0042462	15	0.484	0.896	0.411	0.85	eye photoreceptor cell development	P
GO:0042470	11	0.32	0.696	0.461	0.892	melanosome	C
GO:0042471	57	1	1	1	1	ear morphogenesis	P
GO:0042472	48	1	1	1	1	inner ear morphogenesis	P
GO:0042474	11	0.899	1	0.988	1	middle ear morphogenesis	P
GO:0042475	33	0.692	1	0.925	1	odontogenesis (sensu Vertebrata)	P
GO:0042476	34	0.73	1	0.938	1	odontogenesis	P
GO:0042490	18	1	1	1	1	mechanoreceptor differentiation	P
GO:0042491	13	0.998	1	1	1	auditory receptor cell differentiation	P
GO:0042493	95	0.788	1	0.441	0.879	response to drug	P
GO:0042509	15	0.868	1	0.765	1	regulation of tyrosine phosphorylation of STAT protein	P
GO:0042531	10	0.958	1	0.768	1	positive regulation of tyrosine phosphorylation of STAT protein	P
GO:0042542	10	0.0739	0.26	0.0336	0.146	response to hydrogen peroxide	P
GO:0042551	11	0.855	1	0.983	1	neuron maturation	P
GO:0042552	27	0.743	1	0.525	0.954	myelination	P
GO:0042562	14	0.348	0.735	0.736	1	hormone binding	F
GO:0042578	255	0.0774	0.268	0.031	0.137	phosphoric ester hydrolase activity	F
GO:0042579	33	0.0232	0.107	0.235	0.613	microbody	C
GO:0042592	462	0.865	1	0.857	1	homeostasis	P
GO:0042593	32	0.31	0.687	0.299	0.709	glucose homeostasis	P
GO:0042594	10	0.0818	0.279	0.108	0.357	response to starvation	P
GO:0042596	15	0.91	1	0.331	0.752	fear response	P
GO:0042597	22	1	1	0.996	1	periplasmic space	C
GO:0042598	76	0.441	0.851	0.4	0.838	vesicular fraction	C
GO:0042611	40	0.997	1	1	1	MHC protein complex	C
GO:0042612	23	0.637	1	0.998	1	MHC class I protein complex	C
GO:0042613	17	1	1	1	1	MHC class II protein complex	C
GO:0042623	238	0.00603	0.0347	0.00539	0.0331	ATPase activity, coupled	F
GO:0042625	84	0.0808	0.276	0.303	0.715	ATPase activity, coupled to transmembrane movement of ions	F
GO:0042626	119	0.316	0.691	0.633	1	ATPase activity, coupled to transmembrane movement of substances	F
GO:0042632	22	0.0879	0.294	0.0956	0.33	cholesterol homeostasis	P
GO:0042633	35	0.496	0.907	0.657	1	hair cycle	P
GO:0042692	63	1	1	0.999	1	muscle cell differentiation	P
GO:0042698	32	0.531	0.947	0.847	1	menstrual cycle	P
GO:0042733	18	0.956	1	0.692	1	embryonic digit morphogenesis	P
GO:0042734	12	0.996	1	0.987	1	presynaptic membrane	C
GO:0042742	61	0.988	1	0.999	1	defense response to bacterium	P
GO:0042770	36	0.00199	0.0164	0.00709	0.0414	DNA damage response, signal transduction	P
GO:0042771	12	0.0132	0.0672	0.0654	0.243	DNA damage response, signal transduction by p53 class mediator resulting in induction of apoptosis	P
GO:0042773	33	0.587	0.992	0.935	1	ATP synthesis coupled electron transport	P
GO:0042775	21	0.283	0.651	0.921	1	ATP synthesis coupled electron transport (sensu Eukaryota)	P
GO:0042802	288	0.00151	0.0137	0.0116	0.0641	identical protein binding	F
GO:0042803	139	0.144	0.422	0.152	0.455	protein homodimerization activity	F
GO:0042895	30	0.626	1	0.441	0.879	antibiotic transporter activity	F
GO:0042923	116	1	1	1	1	neuropeptide binding	F
GO:0042981	396	0.00178	0.0155	0.00213	0.0153	regulation of apoptosis	P
GO:0042990	12	0.0281	0.123	0.321	0.736	regulation of transcription factor import into nucleus	P
GO:0042991	12	0.0281	0.123	0.321	0.736	transcription factor import into nucleus	P
GO:0042995	309	0.462	0.874	0.163	0.483	cell projection	C
GO:0043005	107	0.81	1	0.888	1	neuron projection	C
GO:0043009	211	0.437	0.849	0.826	1	embryonic development (sensu Vertebrata)	P
GO:0043010	66	0.787	1	0.985	1	eye development (sensu Vertebrata)	P
GO:0043021	13	0.00421	0.0273	0.143	0.439	ribonucleoprotein binding	F
GO:0043025	54	0.79	1	0.537	0.967	cell soma	C
GO:0043029	17	0.186	0.508	0.0572	0.216	T cell homeostasis	P
GO:0043037	134	0.000129	0.00263	0.000224	0.00263	translation	P
GO:0043038	68	0.00546	0.0326	0.0219	0.104	amino acid activation	P
GO:0043039	68	0.00546	0.0326	0.0219	0.104	tRNA aminoacylation	P
GO:0043062	73	0.966	1	0.999	1	extracellular structure organization and biogenesis	P
GO:0043064	14	0.102	0.327	0.0976	0.333	flagellum organization and biogenesis	P
GO:0043065	169	0.127	0.386	0.0258	0.12	positive regulation of apoptosis	P
GO:0043066	180	0.000125	0.00257	0.138	0.427	negative regulation of apoptosis	P
GO:0043067	401	0.00217	0.0172	0.00292	0.0196	regulation of programmed cell death	P
GO:0043068	171	0.144	0.422	0.0277	0.127	positive regulation of programmed cell death	P
GO:0043069	183	0.000159	0.00299	0.167	0.49	negative regulation of programmed cell death	P
GO:0043073	16	0.191	0.516	0.122	0.395	germ cell nucleus	C
GO:0043085	148	0.0325	0.138	0.144	0.439	positive regulation of enzyme activity	P
GO:0043086	58	0.0509	0.195	0.00172	0.0132	negative regulation of enzyme activity	P
GO:0043087	87	0.0819	0.279	0.0218	0.104	regulation of GTPase activity	P
GO:0043112	20	0.491	0.901	0.384	0.82	receptor metabolism	P
GO:0043118	723	0.000494	0.00661	0.0228	0.108	negative regulation of physiological process	P
GO:0043119	820	0.691	1	0.644	1	positive regulation of physiological process	P
GO:0043122	64	0.0687	0.245	0.324	0.741	regulation of I-kappaB kinase/NF-kappaB cascade	P
GO:0043123	61	0.0666	0.239	0.33	0.752	positive regulation of I-kappaB kinase/NF-kappaB cascade	P
GO:0043154	10	0.000498	0.00661	0.0137	0.071	negative regulation of caspase activity	P
GO:0043161	24	0.381	0.778	0.0283	0.129	proteasomal ubiquitin-dependent protein catabolism	P
GO:0043167	2866	0.0599	0.226	5.83e-07	0.000186	ion binding	F
GO:0043169	2742	0.0515	0.197	6.93e-06	0.000358	cation binding	F
GO:0043170	3581	2.91e-20	0	1.11e-27	0	macromolecule metabolism	P
GO:0043176	42	0.998	1	0.999	1	amine binding	F
GO:0043226	5331	1.25e-35	0	1.32e-34	0	organelle	C
GO:0043227	4660	5.76e-30	0	3.5e-34	0	membrane-bound organelle	C
GO:0043228	1425	5.44e-13	0	2.36e-09	5.17e-05	non-membrane-bound organelle	C
GO:0043229	5330	1.29e-35	0	1.13e-34	0	intracellular organelle	C
GO:0043231	4656	8.31e-30	0	5.11e-34	0	intracellular membrane-bound organelle	C
GO:0043232	1425	5.44e-13	0	2.36e-09	5.17e-05	intracellular non-membrane-bound organelle	C
GO:0043233	538	8.83e-08	6.56e-05	1.68e-09	5.17e-05	organelle lumen	C
GO:0043234	1724	1.07e-14	0	1.87e-08	6.67e-05	protein complex	C
GO:0043235	69	0.896	1	0.567	0.996	receptor complex	C
GO:0043269	21	0.698	1	0.734	1	regulation of ion transport	P
GO:0043279	12	0.476	0.888	0.236	0.614	response to alkaloid	P
GO:0043280	25	0.00238	0.0181	0.0156	0.0795	positive regulation of caspase activity	P
GO:0043281	38	1.12e-05	0.000652	0.00139	0.0109	regulation of caspase activity	P
GO:0043283	2141	1.69e-13	0	1.7e-26	0	biopolymer metabolism	P
GO:0043284	35	0.288	0.656	0.405	0.841	biopolymer biosynthesis	P
GO:0043285	224	4.43e-05	0.00142	3.8e-08	8.96e-05	biopolymer catabolism	P
GO:0043292	52	0.743	1	0.872	1	contractile fiber	C
GO:0043296	65	0.0169	0.0814	0.149	0.451	apical junction complex	C
GO:0043331	11	0.0864	0.29	0.349	0.775	response to dsRNA	P
GO:0043367	16	0.913	1	0.472	0.903	CD4-positive, alpha beta T cell differentiation	P
GO:0043393	10	0.325	0.703	0.237	0.616	regulation of protein binding	P
GO:0043405	67	0.177	0.49	0.0469	0.185	regulation of MAPK activity	P
GO:0043406	48	0.22	0.56	0.262	0.655	positive regulation of MAPK activity	P
GO:0043407	15	0.638	1	0.0481	0.189	negative regulation of MAPK activity	P
GO:0043408	22	0.505	0.915	0.775	1	regulation of MAPKKK cascade	P
GO:0043410	15	0.726	1	0.796	1	positive regulation of MAPKKK cascade	P
GO:0043412	1342	0.00052	0.00687	2.36e-15	0	biopolymer modification	P
GO:0043413	68	0.657	1	0.0232	0.11	biopolymer glycosylation	P
GO:0043414	34	0.0252	0.113	0.00224	0.0158	biopolymer methylation	P
GO:0043433	18	0.0278	0.123	0.00193	0.0144	negative regulation of transcription factor activity	P
GO:0043449	23	0.347	0.735	0.379	0.814	alkene metabolism	P
GO:0043473	35	0.876	1	0.43	0.874	pigmentation	P
GO:0043487	13	0.00933	0.0498	0.107	0.356	regulation of RNA stability	P
GO:0043488	12	0.00306	0.0217	0.0812	0.293	regulation of mRNA stability	P
GO:0043491	11	0.958	1	0.715	1	protein kinase B signaling cascade	P
GO:0043492	121	0.354	0.742	0.665	1	ATPase activity, coupled to movement of substances	F
GO:0043498	17	0.299	0.669	0.271	0.672	cell surface binding	F
GO:0043499	11	0.356	0.746	0.123	0.397	eukaryotic cell surface binding	F
GO:0043506	13	0.546	0.954	0.378	0.814	regulation of JNK activity	P
GO:0043507	10	0.885	1	0.57	0.998	positive regulation of JNK activity	P
GO:0043523	46	0.221	0.561	0.458	0.892	regulation of neuron apoptosis	P
GO:0043524	35	0.0976	0.319	0.36	0.792	negative regulation of neuron apoptosis	P
GO:0043534	10	0.161	0.458	0.0967	0.33	blood vessel endothelial cell migration	P
GO:0043542	17	0.147	0.428	0.448	0.886	endothelial cell migration	P
GO:0043543	19	0.00147	0.0134	0.00446	0.028	protein amino acid acylation	P
GO:0043549	142	0.141	0.419	0.052	0.201	regulation of kinase activity	P
GO:0043565	508	0.995	1	1	1	sequence-specific DNA binding	F
GO:0043566	51	0.00834	0.0456	0.0175	0.0876	structure-specific DNA binding	F
GO:0043583	71	1	1	1	1	ear development	P
GO:0043588	19	0.636	1	0.4	0.838	skin development	P
GO:0043616	11	0.983	1	1	1	keratinocyte proliferation	P
GO:0043627	12	0.932	1	0.208	0.563	response to estrogen stimulus	P
GO:0043632	148	0.0118	0.0615	4.87e-06	0.000324	modification-dependent macromolecule catabolism	P
GO:0043648	10	0.299	0.669	0.583	1	dicarboxylic acid metabolism	P
GO:0044237	5743	2.52e-19	0	1.01e-25	0	cellular metabolism	P
GO:0044238	5731	1.92e-21	0	7.54e-29	0	primary metabolism	P
GO:0044242	30	0.274	0.639	0.832	1	cellular lipid catabolism	P
GO:0044247	13	0.992	1	0.809	1	cellular polysaccharide catabolism	P
GO:0044248	405	0.000293	0.00445	8.2e-06	0.000378	cellular catabolism	P
GO:0044249	985	9.96e-08	6.56e-05	0.000492	0.00471	cellular biosynthesis	P
GO:0044255	382	0.115	0.356	0.166	0.489	cellular lipid metabolism	P
GO:0044257	153	0.0132	0.0672	4.49e-06	0.000324	cellular protein catabolism	P
GO:0044260	2489	3.33e-10	2.08e-05	3.06e-14	0	cellular macromolecule metabolism	P
GO:0044262	259	0.545	0.953	0.344	0.767	cellular carbohydrate metabolism	P
GO:0044264	57	0.746	1	0.652	1	cellular polysaccharide metabolism	P
GO:0044265	247	0.00726	0.0408	2.73e-07	0.000177	cellular macromolecule catabolism	P
GO:0044267	2451	2.02e-10	0	1.9e-14	0	cellular protein metabolism	P
GO:0044270	44	0.0649	0.233	0.524	0.954	nitrogen compound catabolism	P
GO:0044271	92	0.717	1	0.742	1	nitrogen compound biosynthesis	P
GO:0044272	21	0.854	1	0.816	1	sulfur compound biosynthesis	P
GO:0044275	81	0.317	0.691	0.0168	0.0845	cellular carbohydrate catabolism	P
GO:0044403	42	0.0722	0.256	0.439	0.879	symbiosis, encompassing mutualism through parasitism	P
GO:0044419	42	0.0722	0.256	0.439	0.879	interspecies interaction between organisms	P
GO:0044420	66	0.986	1	1	1	extracellular matrix part	C
GO:0044421	345	0.997	1	1	1	extracellular region part	C
GO:0044422	1883	5.41e-24	0	4.27e-21	0	organelle part	C
GO:0044423	12	0.226	0.567	0.146	0.444	virion part	C
GO:0044424	6280	8.05e-40	0	6.11e-40	0	intracellular part	C
GO:0044425	2737	1	1	1	1	membrane part	C
GO:0044427	333	2.99e-05	0.0011	4.19e-06	0.000324	chromosomal part	C
GO:0044428	681	6.64e-13	0	4.89e-15	0	nuclear part	C
GO:0044429	303	1.18e-06	0.0002	5.38e-05	0.00104	mitochondrial part	C
GO:0044430	416	0.0029	0.0209	0.132	0.417	cytoskeletal part	C
GO:0044431	125	0.0363	0.147	0.00716	0.0418	Golgi apparatus part	C
GO:0044432	89	0.00505	0.0316	0.00433	0.0275	endoplasmic reticulum part	C
GO:0044433	34	0.0933	0.31	0.0355	0.151	cytoplasmic vesicle part	C
GO:0044437	12	0.215	0.552	0.536	0.965	vacuolar part	C
GO:0044438	18	0.0361	0.147	0.0959	0.33	microbody part	C
GO:0044439	18	0.0361	0.147	0.0959	0.33	peroxisomal part	C
GO:0044441	11	0.00185	0.0157	0.278	0.685	cilium part	C
GO:0044444	2210	4.99e-25	0	1.03e-14	0	cytoplasmic part	C
GO:0044445	62	0.0157	0.0761	0.133	0.421	cytosolic part	C
GO:0044446	1883	5.41e-24	0	4.27e-21	0	intracellular organelle part	C
GO:0044448	45	0.021	0.0983	0.00697	0.0409	cell cortex part	C
GO:0044449	44	0.437	0.849	0.658	1	contractile fiber part	C
GO:0044450	17	0.035	0.144	0.737	1	microtubule organizing center part	C
[truncated: 468 more rows]
