# Supplementary material for: Alu and B1 Repeats Have Been Selectively Retained in the Upstream and Intronic Regions of Genes of Specific Functional Classes
Source: PLoS Comput Biol. 2009 Dec 18;5(12):e1000610. doi: 10.1371/journal.pcbi.1000610 (PMC2784220; doi:10.1371/journal.pcbi.1000610)
Supplement: Table S7 — GO term p-values and q-values for chimpanzee Alu elements in intronic regions. (0.49 MB XLS) [file pcbi.1000610.s007.xls]

## Sheet: chimp Alu introns
		Alu+		Alu-
GO term id	genes	p-value	q-value	p-value	q-value	GO term description	GO term catecory
GO:0000003	241	0.518	1	0.604	1	reproduction	P
GO:0000041	30	0.621	1	0.184	0.587	transition metal ion transport	P
GO:0000049	11	0.736	1	0.356	0.906	tRNA binding	F
GO:0000051	16	0.476	1	0.537	1	urea cycle intermediate metabolism	P
GO:0000059	15	0.0419	0.179	0.0131	0.0664	protein import into nucleus, docking	P
GO:0000060	17	0.332	0.847	0.803	1	protein import into nucleus, translocation	P
GO:0000070	11	0.583	1	0.231	0.685	mitotic sister chromatid segregation	P
GO:0000074	125	0.317	0.832	0.0916	0.349	regulation of progression through cell cycle	P
GO:0000075	33	0.0717	0.288	0.00258	0.0148	cell cycle checkpoint	P
GO:0000077	18	0.173	0.57	0.0883	0.341	DNA damage checkpoint	P
GO:0000079	17	0.634	1	0.351	0.902	regulation of cyclin-dependent protein kinase activity	P
GO:0000082	24	0.859	1	0.769	1	G1/S transition of mitotic cell cycle	P
GO:0000087	63	0.245	0.713	0.0633	0.268	M phase of mitotic cell cycle	P
GO:0000118	14	0.422	0.967	0.0336	0.153	histone deacetylase complex	C
GO:0000119	17	0.137	0.5	0.188	0.595	mediator complex	C
GO:0000122	139	0.996	1	0.999	1	negative regulation of transcription from RNA polymerase II promoter	P
GO:0000139	73	0.232	0.691	0.631	1	Golgi membrane	C
GO:0000151	64	0.0127	0.0645	0.0162	0.0815	ubiquitin ligase complex	C
GO:0000152	10	0.0373	0.163	0.0239	0.115	nuclear ubiquitin ligase complex	C
GO:0000155	10	0.679	1	0.997	1	two-component sensor activity	F
GO:0000159	16	0.313	0.826	0.524	1	protein phosphatase type 2A complex	C
GO:0000165	103	0.906	1	0.988	1	MAPKKK cascade	P
GO:0000166	1794	2.63e-08	0.000118	1.07e-09	0	nucleotide binding	F
GO:0000186	11	0.969	1	0.995	1	activation of MAPKK activity	P
GO:0000187	38	0.441	0.988	0.919	1	activation of MAPK activity	P
GO:0000209	14	0.161	0.549	0.317	0.849	protein polyubiquitination	P
GO:0000226	63	0.05	0.21	0.0294	0.136	microtubule cytoskeleton organization and biogenesis	P
GO:0000228	77	0.0235	0.112	6.53e-05	0.00138	nuclear chromosome	C
GO:0000245	13	0.135	0.493	0.162	0.545	spliceosome assembly	P
GO:0000267	285	0.968	1	0.591	1	cell fraction	C
GO:0000271	35	0.152	0.526	0.698	1	polysaccharide biosynthesis	P
GO:0000272	14	0.861	1	0.934	1	polysaccharide catabolism	P
GO:0000278	120	0.273	0.755	0.0562	0.241	mitotic cell cycle	P
GO:0000279	104	0.39	0.925	0.0151	0.0764	M phase	P
GO:0000287	84	0.411	0.955	0.0324	0.149	magnesium ion binding	F
GO:0000302	14	0.344	0.864	0.52	1	response to reactive oxygen species	P
GO:0000313	19	0.25	0.722	0.714	1	organellar ribosome	C
GO:0000315	10	0.504	1	0.975	1	organellar large ribosomal subunit	C
GO:0000323	65	0.304	0.816	0.22	0.665	lytic vacuole	C
GO:0000375	29	0.0146	0.0715	0.0772	0.303	RNA splicing, via transesterification reactions	P
GO:0000377	29	0.0146	0.0715	0.0772	0.303	RNA splicing, via transesterification reactions with bulged adenosine as nucleophile	P
GO:0000398	29	0.0146	0.0715	0.0772	0.303	nuclear mRNA splicing, via spliceosome	P
GO:0000502	25	0.0592	0.239	0.426	1	proteasome complex (sensu Eukaryota)	C
GO:0000723	20	0.125	0.47	0.0311	0.144	telomere maintenance	P
GO:0000724	12	0.0457	0.192	0.00662	0.0349	double-strand break repair via homologous recombination	P
GO:0000725	12	0.0457	0.192	0.00662	0.0349	recombinational repair	P
GO:0000775	30	0.0743	0.296	0.000355	0.00331	chromosome, pericentric region	C
GO:0000776	14	0.0262	0.122	1.93e-05	0.000805	kinetochore	C
GO:0000779	10	0.508	1	0.0408	0.186	condensed chromosome, pericentric region	C
GO:0000781	13	0.367	0.897	0.173	0.56	chromosome, telomeric region	C
GO:0000785	203	0.0884	0.35	0.0591	0.253	chromatin	C
GO:0000786	78	0.161	0.549	0.466	1	nucleosome	C
GO:0000790	26	0.101	0.39	0.00707	0.0371	nuclear chromatin	C
GO:0000792	32	0.0582	0.236	0.00648	0.0344	heterochromatin	C
GO:0000793	47	0.138	0.501	7.75e-06	0.000522	condensed chromosome	C
GO:0000794	31	0.213	0.661	0.000101	0.0017	condensed nuclear chromosome	C
GO:0000795	13	0.213	0.661	0.00221	0.0129	synaptonemal complex	C
GO:0000803	10	0.173	0.57	0.0472	0.21	sex chromosome	C
GO:0000819	11	0.583	1	0.231	0.685	sister chromatid segregation	P
GO:0000902	394	1	1	1	1	cell morphogenesis	P
GO:0000904	177	1	1	1	1	cellular morphogenesis during differentiation	P
GO:0000910	13	0.164	0.553	0.194	0.609	cytokinesis	P
GO:0000922	20	0.244	0.713	0.00213	0.0126	spindle pole	C
GO:0001501	217	1	1	1	1	skeletal development	P
GO:0001502	13	1	1	0.992	1	cartilage condensation	P
GO:0001503	104	0.986	1	0.932	1	ossification	P
GO:0001505	73	0.99	1	1	1	regulation of neurotransmitter levels	P
GO:0001508	36	0.863	1	0.994	1	regulation of action potential	P
GO:0001518	14	0.998	1	1	1	voltage-gated sodium channel complex	C
GO:0001522	11	0.17	0.56	0.231	0.685	pseudouridine synthesis	P
GO:0001523	10	0.948	1	0.942	1	retinoid metabolism	P
GO:0001525	96	0.999	1	1	1	angiogenesis	P
GO:0001533	10	0.815	1	1	1	cornified envelope	C
GO:0001539	39	0.568	1	0.997	1	ciliary or flagellar motility	P
GO:0001541	19	0.602	1	0.705	1	ovarian follicle development	P
GO:0001558	62	0.633	1	0.992	1	regulation of cell growth	P
GO:0001568	168	1	1	1	1	blood vessel development	P
GO:0001569	20	1	1	1	1	patterning of blood vessels	P
GO:0001570	27	0.882	1	0.991	1	vasculogenesis	P
GO:0001584	542	1	1	1	1	rhodopsin-like receptor activity	F
GO:0001595	51	0.715	1	0.98	1	angiotensin receptor activity	F
GO:0001603	14	0.644	1	0.432	1	vasopressin-like receptor activity	F
GO:0001608	85	0.998	1	1	1	nucleotide receptor activity, G-protein coupled	F
GO:0001614	86	0.996	1	1	1	purinergic nucleotide receptor activity	F
GO:0001619	15	0.996	1	0.904	1	lysosphingolipid and lysophosphatidic acid receptor activity	F
GO:0001633	28	0.702	1	0.94	1	secretin-like receptor activity	F
GO:0001637	40	0.958	1	0.999	1	G-protein chemoattractant receptor activity	F
GO:0001649	37	0.995	1	0.998	1	osteoblast differentiation	P
GO:0001653	211	1	1	1	1	peptide receptor activity	F
GO:0001654	88	0.998	1	0.998	1	eye development	P
GO:0001655	74	1	1	1	1	urogenital system development	P
GO:0001656	38	1	1	1	1	metanephros development	P
GO:0001657	29	1	1	1	1	ureteric bud development	P
GO:0001658	20	1	1	1	1	ureteric bud branching	P
GO:0001659	155	0.998	1	0.999	1	thermoregulation	P
GO:0001662	11	0.852	1	0.806	1	behavioral fear response	P
GO:0001664	67	0.997	1	0.977	1	G-protein-coupled receptor binding	F
GO:0001666	36	0.848	1	0.985	1	response to hypoxia	P
GO:0001669	15	0.144	0.515	0.325	0.857	acrosome	C
GO:0001673	11	0.248	0.72	0.014	0.0704	male germ cell nucleus	C
GO:0001701	121	0.0804	0.32	0.181	0.579	embryonic development (sensu Mammalia)	P
GO:0001702	17	0.59	1	0.488	1	gastrulation (sensu Deuterostomia)	P
GO:0001704	30	0.744	1	0.461	1	formation of primary germ layer	P
GO:0001707	28	0.634	1	0.476	1	mesoderm formation	P
GO:0001708	25	1	1	0.999	1	cell fate specification	P
GO:0001709	19	1	1	1	1	cell fate determination	P
GO:0001725	15	0.199	0.629	0.371	0.928	stress fiber	C
GO:0001726	24	0.649	1	0.8	1	ruffle	C
GO:0001727	19	0.0642	0.258	0.0498	0.223	lipid kinase activity	F
GO:0001739	10	0.173	0.57	0.0472	0.21	sex chromatin	C
GO:0001750	16	0.833	1	0.987	1	photoreceptor outer segment	C
GO:0001754	16	0.933	1	0.978	1	eye photoreceptor cell differentiation	P
GO:0001755	20	0.993	1	0.999	1	neural crest cell migration	P
GO:0001756	29	0.997	1	0.92	1	somitogenesis	P
GO:0001759	13	1	1	1	1	induction of an organ	P
GO:0001763	61	1	1	1	1	morphogenesis of a branching structure	P
GO:0001764	42	0.996	1	0.997	1	neuron migration	P
GO:0001772	15	0.629	1	1	1	immunological synapse	C
GO:0001775	199	0.163	0.553	0.741	1	cell activation	P
GO:0001776	32	0.503	1	0.862	1	leukocyte homeostasis	P
GO:0001782	10	0.784	1	0.994	1	B cell homeostasis	P
GO:0001816	99	0.992	1	1	1	cytokine production	P
GO:0001817	10	0.974	1	0.994	1	regulation of cytokine production	P
GO:0001822	66	1	1	1	1	kidney development	P
GO:0001824	38	0.0413	0.179	0.0123	0.0628	blastocyst development	P
GO:0001825	18	0.177	0.581	0.0742	0.295	blastocyst formation	P
GO:0001829	15	0.331	0.847	0.0938	0.358	trophectodermal cell differentiation	P
GO:0001832	10	0.191	0.617	0.0676	0.278	blastocyst growth	P
GO:0001836	11	0.136	0.494	0.0409	0.186	release of cytochrome c from mitochondria	P
GO:0001838	37	0.664	1	0.736	1	embryonic epithelial tube formation	P
GO:0001839	37	0.613	1	0.62	1	neural plate morphogenesis	P
GO:0001841	34	0.472	1	0.519	1	neural tube formation	P
GO:0001843	25	0.773	1	0.599	1	neural tube closure	P
GO:0001871	55	0.802	1	0.88	1	pattern binding	F
GO:0001889	29	0.577	1	0.417	0.992	liver development	P
GO:0001890	33	0.595	1	0.685	1	placenta development	P
GO:0001892	15	0.318	0.832	0.285	0.79	embryonic placenta development	P
GO:0001894	42	0.845	1	0.961	1	tissue homeostasis	P
GO:0001906	21	0.695	1	0.543	1	cell killing	P
GO:0001909	19	0.548	1	0.467	1	leukocyte mediated cytotoxicity	P
GO:0001910	14	0.783	1	0.898	1	regulation of leukocyte mediated cytotoxicity	P
GO:0001912	12	0.791	1	0.928	1	positive regulation of leukocyte mediated cytotoxicity	P
GO:0001932	75	1	1	1	1	regulation of protein amino acid phosphorylation	P
GO:0001934	36	0.827	1	0.986	1	positive regulation of protein amino acid phosphorylation	P
GO:0001935	18	1	1	0.279	0.779	endothelial cell proliferation	P
GO:0001936	15	1	1	0.268	0.759	regulation of endothelial cell proliferation	P
GO:0001942	34	0.984	1	0.903	1	hair follicle development	P
GO:0001944	171	1	1	1	1	vasculature development	P
GO:0001947	12	0.217	0.667	0.749	1	heart looping	P
GO:0001948	13	0.22	0.673	0.271	0.765	glycoprotein binding	F
GO:0001952	16	1	1	1	1	regulation of cell-matrix adhesion	P
GO:0001963	10	0.769	1	0.962	1	synaptic transmission, dopaminergic	P
GO:0001974	14	1	1	1	1	blood vessel remodeling	P
GO:0001975	12	0.83	1	1	1	response to amphetamine	P
GO:0001976	15	0.937	1	0.899	1	fast regulation of arterial pressure	P
GO:0001990	11	0.967	1	0.755	1	regulation of blood pressure by hormones	P
GO:0002009	107	1	1	0.999	1	morphogenesis of an epithelium	P
GO:0002026	10	0.932	1	0.95	1	cardiac inotropy	P
GO:0002053	15	1	1	1	1	positive regulation of mesenchymal cell proliferation	P
GO:0002062	17	1	1	1	1	chondrocyte differentiation	P
GO:0002064	12	0.999	1	0.995	1	epithelial cell development	P
GO:0002088	11	0.742	1	0.594	1	lens development (sensu Vertebrata)	P
GO:0002200	25	0.125	0.47	0.173	0.56	somatic diversification of immune receptors	P
GO:0002204	23	0.143	0.51	0.142	0.49	somatic recombination of immunoglobulin genes during immune response	P
GO:0002208	23	0.143	0.51	0.142	0.49	somatic diversification of immunoglobulins during immune response	P
GO:0002209	11	0.852	1	0.806	1	behavioral defense response	P
GO:0002217	246	0.996	1	1	1	physiological defense response	P
GO:0002228	12	0.889	1	0.708	1	natural killer cell mediated immunity	P
GO:0002245	259	0.997	1	1	1	physiological response to wounding	P
GO:0002250	108	0.127	0.475	0.833	1	adaptive immune response	P
GO:0002252	128	0.233	0.691	0.88	1	immune effector process	P
GO:0002253	42	0.691	1	0.858	1	activation of immune response	P
GO:0002260	24	0.203	0.637	0.646	1	lymphocyte homeostasis	P
GO:0002263	17	0.111	0.422	0.596	1	cell activation during immune response	P
GO:0002274	25	0.119	0.451	0.408	0.987	myeloid leukocyte activation	P
GO:0002285	15	0.0816	0.324	0.545	1	lymphocyte activation during immune response	P
GO:0002286	12	0.0525	0.217	0.522	1	T cell activation during immune response	P
GO:0002292	10	0.186	0.598	0.629	1	T cell differentiation during immune response	P
GO:0002293	10	0.186	0.598	0.629	1	alpha-beta T cell differentiation during immune response	P
GO:0002294	10	0.186	0.598	0.629	1	CD4-positive, alpha-beta T cell differentiation during immune response	P
GO:0002366	17	0.111	0.422	0.596	1	leukocyte activation during immune response	P
GO:0002376	611	0.999	1	1	1	immune system process	P
GO:0002377	38	0.162	0.551	0.423	0.996	immunoglobulin production	P
GO:0002381	24	0.166	0.555	0.147	0.505	immunoglobulin production during immune response	P
GO:0002429	29	0.244	0.713	0.717	1	immune response-activating cell surface receptor signaling pathway	P
GO:0002437	45	0.715	1	0.972	1	inflammatory response to antigenic stimulus	P
GO:0002438	43	0.653	1	0.953	1	acute inflammatory response to antigenic stimulus	P
GO:0002440	43	0.271	0.755	0.534	1	production of molecular mediator of immune response	P
GO:0002443	110	0.264	0.747	0.765	1	leukocyte mediated immunity	P
GO:0002449	106	0.447	0.995	0.778	1	lymphocyte mediated immunity	P
GO:0002456	16	0.324	0.841	0.447	1	T cell mediated immunity	P
GO:0002460	108	0.127	0.475	0.833	1	adaptive immune response (sensu Gnathostomata)	P
GO:0002474	11	0.854	1	0.341	0.886	antigen processing and presentation of peptide antigen via MHC class I	P
GO:0002478	10	0.54	1	0.226	0.679	antigen processing and presentation of exogenous peptide antigen	P
GO:0002504	15	1	1	0.839	1	antigen processing and presentation of peptide or polysaccharide antigen via MHC class II	P
GO:0002520	221	0.35	0.874	0.928	1	immune system development	P
GO:0002521	115	0.323	0.841	0.887	1	leukocyte differentiation	P
GO:0002524	43	0.653	1	0.953	1	hypersensitivity	P
GO:0002526	65	0.496	1	0.995	1	acute inflammatory response	P
GO:0002562	24	0.151	0.524	0.151	0.513	somatic diversification of immune receptors via germline recombination within a single locus	P
GO:0002573	39	0.772	1	0.701	1	myeloid leukocyte differentiation	P
GO:0002682	76	0.375	0.906	0.979	1	regulation of immune system process	P
GO:0002684	65	0.477	1	0.955	1	positive regulation of immune system process	P
GO:0002697	18	0.722	1	0.951	1	regulation of immune effector process	P
GO:0002699	16	0.436	0.982	0.87	1	positive regulation of immune effector process	P
GO:0002703	17	0.836	1	0.918	1	regulation of leukocyte mediated immunity	P
GO:0002705	15	0.59	1	0.8	1	positive regulation of leukocyte mediated immunity	P
GO:0002706	17	0.836	1	0.918	1	regulation of lymphocyte mediated immunity	P
GO:0002708	15	0.59	1	0.8	1	positive regulation of lymphocyte mediated immunity	P
GO:0002757	33	0.421	0.967	0.724	1	immune response-activating signal transduction	P
GO:0002761	20	0.996	1	0.795	1	regulation of myeloid leukocyte differentiation	P
GO:0002762	10	0.804	1	0.227	0.68	negative regulation of myeloid leukocyte differentiation	P
GO:0002764	34	0.413	0.957	0.745	1	immune response-regulating signal transduction	P
GO:0002768	30	0.237	0.696	0.741	1	immune response-regulating cell surface receptor signaling pathway	P
GO:0002790	31	1	1	1	1	peptide secretion	P
GO:0002819	20	0.203	0.637	0.896	1	regulation of adaptive immune response	P
GO:0002821	16	0.134	0.493	0.66	1	positive regulation of adaptive immune response	P
GO:0002822	20	0.203	0.637	0.896	1	regulation of adaptive immune response (sensu Gnathostomata)	P
GO:0002824	16	0.134	0.493	0.66	1	positive regulation of adaptive immune response (sensu Gnathostomata)	P
GO:0003674	12849	0.000117	0.00161	2.54e-08	9.52e-05	molecular_function	F
GO:0003676	2766	0.0911	0.354	2.56e-14	0	nucleic acid binding	F
GO:0003677	1695	0.794	1	0.0189	0.0947	DNA binding	F
GO:0003678	20	0.00741	0.0393	0.0431	0.194	DNA helicase activity	F
GO:0003682	112	0.449	0.996	0.181	0.579	chromatin binding	F
GO:0003684	30	0.0129	0.0651	0.0228	0.112	damaged DNA binding	F
GO:0003690	23	0.0325	0.144	0.000114	0.00177	double-stranded DNA binding	F
GO:0003697	24	0.372	0.904	0.0567	0.242	single-stranded DNA binding	F
GO:0003700	719	1	1	1	1	transcription factor activity	F
GO:0003702	66	0.463	1	0.289	0.797	RNA polymerase II transcription factor activity	F
GO:0003705	14	0.859	1	0.98	1	RNA polymerase II transcription factor activity, enhancer binding	F
GO:0003707	51	0.73	1	0.645	1	steroid hormone receptor activity	F
GO:0003708	14	0.352	0.874	0.848	1	retinoic acid receptor activity	F
GO:0003712	99	0.542	1	0.0257	0.122	transcription cofactor activity	F
GO:0003713	51	0.318	0.832	0.153	0.518	transcription coactivator activity	F
GO:0003714	42	0.707	1	0.168	0.554	transcription corepressor activity	F
GO:0003723	314	0.00732	0.0391	1.27e-06	0.000176	RNA binding	F
GO:0003725	27	0.622	1	0.279	0.779	double-stranded RNA binding	F
GO:0003727	10	0.839	1	0.552	1	single-stranded RNA binding	F
GO:0003729	28	0.435	0.981	0.00973	0.0513	mRNA binding	F
GO:0003735	211	0.13	0.485	0.169	0.557	structural constituent of ribosome	F
GO:0003743	35	0.00506	0.0297	0.199	0.618	translation initiation factor activity	F
GO:0003746	11	0.694	1	0.721	1	translation elongation factor activity	F
GO:0003755	21	0.478	1	0.126	0.45	peptidyl-prolyl cis-trans isomerase activity	F
GO:0003774	128	0.0306	0.14	0.288	0.796	motor activity	F
GO:0003777	68	0.0977	0.381	0.0711	0.285	microtubule motor activity	F
GO:0003779	158	0.323	0.841	0.929	1	actin binding	F
GO:0003796	10	0.689	1	0.203	0.627	lysozyme activity	F
GO:0003824	4633	2.37e-14	0	2.28e-12	0	catalytic activity	F
GO:0003840	12	0.703	1	0.854	1	gamma-glutamyltransferase activity	F
GO:0003854	16	0.953	1	0.954	1	3-beta-hydroxy-delta5-steroid dehydrogenase activity	F
GO:0003887	22	0.198	0.628	0.336	0.879	DNA-directed DNA polymerase activity	F
GO:0003899	39	0.0216	0.106	0.000367	0.00331	DNA-directed RNA polymerase activity	F
GO:0003916	20	0.032	0.144	0.0599	0.256	DNA topoisomerase activity	F
GO:0003918	16	0.0552	0.227	0.121	0.441	DNA topoisomerase (ATP-hydrolyzing) activity	F
GO:0003924	190	0.0694	0.281	0.224	0.676	GTPase activity	F
GO:0003950	17	0.148	0.521	0.297	0.816	NAD+ ADP-ribosyltransferase activity	F
GO:0003954	28	0.0309	0.14	0.173	0.56	NADH dehydrogenase activity	F
GO:0003993	14	0.476	1	0.303	0.826	acid phosphatase activity	F
GO:0003995	16	0.115	0.439	0.0698	0.284	acyl-CoA dehydrogenase activity	F
GO:0004003	13	0.0379	0.164	0.207	0.639	ATP-dependent DNA helicase activity	F
GO:0004012	15	0.58	1	0.563	1	phospholipid-translocating ATPase activity	F
GO:0004022	28	0.234	0.691	0.183	0.586	alcohol dehydrogenase activity	F
GO:0004089	20	0.123	0.466	0.163	0.546	carbonate dehydratase activity	F
GO:0004104	12	0.502	1	0.885	1	cholinesterase activity	F
GO:0004112	25	0.782	1	0.986	1	cyclic-nucleotide phosphodiesterase activity	F
GO:0004114	24	0.708	1	0.999	1	3',5'-cyclic-nucleotide phosphodiesterase activity	F
GO:0004129	24	0.169	0.56	0.153	0.517	cytochrome-c oxidase activity	F
GO:0004143	14	0.945	1	0.824	1	diacylglycerol kinase activity	F
GO:0004175	383	0.604	1	0.983	1	endopeptidase activity	F
GO:0004176	20	0.449	0.996	0.171	0.559	ATP-dependent peptidase activity	F
GO:0004177	28	0.0519	0.215	0.0395	0.181	aminopeptidase activity	F
GO:0004180	34	0.725	1	0.852	1	carboxypeptidase activity	F
GO:0004181	27	0.815	1	0.963	1	metallocarboxypeptidase activity	F
GO:0004182	27	0.815	1	0.963	1	carboxypeptidase A activity	F
GO:0004190	28	0.0899	0.352	0.589	1	aspartic-type endopeptidase activity	F
GO:0004194	10	0.282	0.776	0.818	1	pepsin A activity	F
GO:0004197	62	0.336	0.852	0.161	0.543	cysteine-type endopeptidase activity	F
GO:0004198	15	0.905	1	0.544	1	calpain activity	F
GO:0004221	61	0.0353	0.154	0.000807	0.00582	ubiquitin thiolesterase activity	F
GO:0004222	99	0.962	1	1	1	metalloendopeptidase activity	F
GO:0004252	176	0.782	1	0.949	1	serine-type endopeptidase activity	F
GO:0004289	24	0.717	1	0.999	1	subtilase activity	F
GO:0004298	18	0.0458	0.192	0.478	1	threonine endopeptidase activity	F
GO:0004364	17	0.945	1	0.769	1	glutathione transferase activity	F
GO:0004386	130	0.00909	0.0477	2.06e-06	0.000241	helicase activity	F
GO:0004407	13	0.0188	0.0907	0.115	0.421	histone deacetylase activity	F
GO:0004428	28	0.00499	0.0297	0.00347	0.0189	inositol or phosphatidylinositol kinase activity	F
GO:0004434	16	0.637	1	1	1	inositol or phosphatidylinositol phosphodiesterase activity	F
GO:0004435	16	0.637	1	1	1	phosphoinositide phospholipase C activity	F
GO:0004437	31	0.491	1	0.648	1	inositol or phosphatidylinositol phosphatase activity	F
GO:0004497	120	0.988	1	1	1	monooxygenase activity	F
GO:0004499	17	0.0902	0.352	0.0687	0.281	dimethylaniline monooxygenase (N-oxide-forming) activity	F
GO:0004518	111	0.146	0.517	0.315	0.845	nuclease activity	F
GO:0004519	62	0.145	0.516	0.244	0.708	endonuclease activity	F
GO:0004520	12	0.0275	0.124	0.00496	0.0261	endodeoxyribonuclease activity	F
GO:0004521	29	0.433	0.981	0.747	1	endoribonuclease activity	F
GO:0004522	12	0.982	1	0.992	1	pancreatic ribonuclease activity	F
GO:0004527	33	0.311	0.822	0.241	0.7	exonuclease activity	F
GO:0004536	19	0.0964	0.376	0.0748	0.295	deoxyribonuclease activity	F
GO:0004540	45	0.248	0.719	0.511	1	ribonuclease activity	F
GO:0004550	10	0.228	0.688	0.881	1	nucleoside diphosphate kinase activity	F
GO:0004553	97	0.0906	0.353	0.00314	0.0174	hydrolase activity, hydrolyzing O-glycosyl compounds	F
GO:0004601	38	0.714	1	1	1	peroxidase activity	F
GO:0004620	53	0.864	1	0.994	1	phospholipase activity	F
GO:0004623	29	0.978	1	0.97	1	phospholipase A2 activity	F
GO:0004629	21	0.516	1	0.998	1	phospholipase C activity	F
GO:0004659	10	0.376	0.906	0.65	1	prenyltransferase activity	F
GO:0004672	582	0.116	0.442	0.135	0.474	protein kinase activity	F
GO:0004673	10	0.679	1	0.997	1	protein histidine kinase activity	F
GO:0004674	491	0.0308	0.14	0.0127	0.0652	protein serine/threonine kinase activity	F
GO:0004675	12	0.705	1	0.915	1	transmembrane receptor protein serine/threonine kinase activity	F
GO:0004683	15	0.628	1	0.912	1	calmodulin regulated protein kinase activity	F
GO:0004689	14	0.539	1	0.835	1	phosphorylase kinase activity	F
GO:0004702	29	0.353	0.874	0.866	1	receptor signaling protein serine/threonine kinase activity	F
GO:0004707	13	0.115	0.439	0.514	1	MAP kinase activity	F
GO:0004713	513	0.157	0.541	0.249	0.717	protein-tyrosine kinase activity	F
GO:0004714	94	0.998	1	1	1	transmembrane receptor protein tyrosine kinase activity	F
GO:0004721	130	0.429	0.975	0.0283	0.134	phosphoprotein phosphatase activity	F
GO:0004722	23	0.032	0.144	0.0177	0.0894	protein serine/threonine phosphatase activity	F
GO:0004725	99	0.699	1	0.334	0.875	protein tyrosine phosphatase activity	F
GO:0004765	10	0.0377	0.164	0.469	1	shikimate kinase activity	F
GO:0004806	12	0.0703	0.282	0.507	1	triacylglycerol lipase activity	F
GO:0004812	69	0.000605	0.00541	5.57e-05	0.00134	aminoacyl-tRNA ligase activity	F
GO:0004835	14	0.0346	0.152	0.0551	0.238	tubulin-tyrosine ligase activity	F
GO:0004842	95	0.0245	0.116	0.0063	0.0334	ubiquitin-protein ligase activity	F
GO:0004843	62	0.0228	0.108	0.00157	0.00986	ubiquitin-specific protease activity	F
GO:0004857	198	1	1	1	1	enzyme inhibitor activity	F
GO:0004859	12	0.742	1	0.982	1	phospholipase inhibitor activity	F
GO:0004860	12	0.893	1	0.995	1	protein kinase inhibitor activity	F
GO:0004866	131	1	1	1	1	endopeptidase inhibitor activity	F
GO:0004867	93	0.994	1	1	1	serine-type endopeptidase inhibitor activity	F
GO:0004869	21	1	1	0.994	1	cysteine protease inhibitor activity	F
GO:0004871	1530	1	1	1	1	signal transducer activity	F
GO:0004872	1264	1	1	1	1	receptor activity	F
GO:0004879	150	0.946	1	0.913	1	ligand-dependent nuclear receptor activity	F
GO:0004887	17	0.226	0.688	0.326	0.859	thyroid hormone receptor activity	F
GO:0004888	974	1	1	1	1	transmembrane receptor activity	F
GO:0004889	18	0.308	0.821	0.62	1	nicotinic acetylcholine-activated cation-selective channel activity	F
GO:0004890	31	0.711	1	1	1	GABA-A receptor activity	F
GO:0004896	65	0.639	1	0.997	1	hematopoietin/interferon-class (D200-domain) cytokine receptor activity	F
GO:0004907	40	0.945	1	0.999	1	interleukin receptor activity	F
GO:0004908	25	1	1	1	1	interleukin-1 receptor activity	F
GO:0004926	10	0.446	0.995	0.938	1	non-G-protein coupled 7TM receptor activity	F
GO:0004930	650	1	1	1	1	G-protein coupled receptor activity	F
GO:0004935	30	0.997	1	0.928	1	adrenoceptor activity	F
GO:0004936	12	0.5	1	0.999	1	alpha-adrenergic receptor activity	F
GO:0004939	10	1	1	0.865	1	beta-adrenergic receptor activity	F
GO:0004945	51	0.715	1	0.98	1	angiotensin type II receptor activity	F
GO:0004946	17	1	1	1	1	bombesin receptor activity	F
GO:0004947	22	0.475	1	0.427	1	bradykinin receptor activity	F
GO:0004950	40	0.958	1	0.999	1	chemokine receptor activity	F
GO:0004952	42	0.65	1	0.705	1	dopamine receptor activity	F
GO:0004953	12	0.266	0.749	0.999	1	icosanoid receptor activity	F
GO:0004954	12	0.266	0.749	0.999	1	prostanoid receptor activity	F
GO:0004955	12	0.266	0.749	0.999	1	prostaglandin receptor activity	F
GO:0004965	22	0.763	1	0.901	1	GABA-B receptor activity	F
GO:0004966	32	0.817	1	1	1	galanin receptor activity	F
GO:0004969	48	0.751	1	0.366	0.921	histamine receptor activity	F
GO:0004970	17	1	1	1	1	ionotropic glutamate receptor activity	F
GO:0004974	23	0.995	1	0.853	1	leukotriene receptor activity	F
GO:0004977	52	1	1	1	1	melanocortin receptor activity	F
GO:0004981	14	0.96	1	0.736	1	muscarinic acetylcholine receptor activity	F
GO:0004982	22	0.547	1	0.733	1	N-formyl peptide receptor activity	F
GO:0004983	66	1	1	1	1	neuropeptide Y receptor activity	F
GO:0004984	95	1	1	1	1	olfactory receptor activity	F
GO:0004992	13	0.867	1	0.553	1	platelet activating factor receptor activity	F
GO:0004994	12	0.719	1	0.397	0.97	somatostatin receptor activity	F
GO:0005000	10	0.978	1	0.728	1	vasopressin receptor activity	F
GO:0005003	14	0.907	1	0.978	1	ephrin receptor activity	F
GO:0005021	63	0.999	1	1	1	vascular endothelial growth factor receptor activity	F
GO:0005024	12	0.705	1	0.915	1	transforming growth factor beta receptor activity	F
GO:0005044	33	0.891	1	0.996	1	scavenger receptor activity	F
GO:0005057	68	0.781	1	0.9	1	receptor signaling protein activity	F
GO:0005083	202	0.6	1	0.367	0.923	small GTPase regulator activity	F
GO:0005085	129	0.325	0.842	0.587	1	guanyl-nucleotide exchange factor activity	F
GO:0005086	16	0.756	1	0.89	1	ARF guanyl-nucleotide exchange factor activity	F
GO:0005088	79	0.769	1	0.52	1	Ras guanyl-nucleotide exchange factor activity	F
GO:0005089	75	0.929	1	0.726	1	Rho guanyl-nucleotide exchange factor activity	F
GO:0005096	140	0.123	0.467	0.127	0.453	GTPase activator activity	F
GO:0005097	48	0.809	1	0.436	1	Rab GTPase activator activity	F
GO:0005099	62	0.343	0.861	0.119	0.434	Ras GTPase activator activity	F
GO:0005102	562	1	1	1	1	receptor binding	F
GO:0005125	151	1	1	1	1	cytokine activity	F
GO:0005126	21	0.92	1	1	1	hematopoietin/interferon-class (D200-domain) cytokine receptor binding	F
GO:0005149	12	0.999	1	0.509	1	interleukin-1 receptor binding	F
GO:0005158	15	0.73	1	1	1	insulin receptor binding	F
GO:0005164	27	1	1	0.863	1	tumor necrosis factor receptor binding	F
GO:0005178	17	0.959	1	0.72	1	integrin binding	F
GO:0005179	122	0.95	1	0.994	1	hormone activity	F
GO:0005184	14	1	1	1	1	neuropeptide hormone activity	F
GO:0005198	602	0.767	1	0.984	1	structural molecule activity	F
GO:0005199	64	0.504	1	0.562	1	structural constituent of cell wall	F
GO:0005200	21	0.274	0.755	0.9	1	structural constituent of cytoskeleton	F
GO:0005201	44	1	1	1	1	extracellular matrix structural constituent	F
GO:0005215	1218	0.927	1	0.863	1	transporter activity	F
GO:0005216	405	0.994	1	0.974	1	ion channel activity	F
GO:0005217	11	0.842	1	0.999	1	intracellular ligand-gated ion channel activity	F
GO:0005230	66	0.876	1	1	1	extracellular ligand-gated ion channel activity	F
GO:0005231	41	0.918	1	0.999	1	excitatory extracellular ligand-gated ion channel activity	F
GO:0005234	17	1	1	1	1	glutamate-gated ion channel activity	F
GO:0005242	12	1	1	0.912	1	inward rectifier potassium channel activity	F
GO:0005244	234	0.975	1	0.962	1	voltage-gated ion channel activity	F
GO:0005245	42	0.575	1	0.766	1	voltage-gated calcium channel activity	F
GO:0005247	23	0.674	1	0.235	0.692	voltage-gated chloride channel activity	F
GO:0005248	14	0.998	1	1	1	voltage-gated sodium channel activity	F
GO:0005249	178	0.99	1	0.995	1	voltage-gated potassium channel activity	F
GO:0005253	45	0.62	1	0.348	0.897	anion channel activity	F
GO:0005254	40	0.664	1	0.537	1	chloride channel activity	F
GO:0005261	290	0.996	1	0.99	1	cation channel activity	F
GO:0005262	68	0.979	1	0.928	1	calcium channel activity	F
GO:0005267	192	0.997	1	0.994	1	potassium channel activity	F
GO:0005272	25	0.99	1	0.999	1	sodium channel activity	F
GO:0005275	48	0.976	1	0.98	1	amine transporter activity	F
GO:0005279	17	0.995	1	1	1	amino acid-polyamine transporter activity	F
GO:0005283	11	1	1	1	1	sodium:amino acid symporter activity	F
GO:0005310	54	0.974	1	0.752	1	dicarboxylic acid transporter activity	F
GO:0005319	33	0.946	1	0.414	0.99	lipid transporter activity	F
GO:0005326	25	1	1	1	1	neurotransmitter transporter activity	F
GO:0005328	24	1	1	0.999	1	neurotransmitter:sodium symporter activity	F
GO:0005337	15	0.0359	0.156	0.21	0.644	nucleoside transporter activity	F
GO:0005342	101	0.992	1	0.926	1	organic acid transporter activity	F
GO:0005343	65	0.999	1	0.934	1	organic acid:sodium symporter activity	F
GO:0005351	27	0.636	1	0.44	1	sugar porter activity	F
GO:0005386	320	0.949	1	0.866	1	carrier activity	F
GO:0005416	14	1	1	1	1	cation:amino acid symporter activity	F
GO:0005451	15	0.989	1	0.855	1	monovalent cation:proton antiporter activity	F
GO:0005452	19	0.572	1	0.998	1	inorganic anion exchanger activity	F
GO:0005478	23	0.148	0.522	0.0292	0.136	intracellular transporter activity	F
GO:0005484	19	0.456	0.997	0.12	0.437	SNAP receptor activity	F
GO:0005488	9971	3.16e-06	0.000281	3.21e-13	0	binding	F
GO:0005496	46	0.981	1	0.596	1	steroid binding	F
GO:0005501	11	0.674	1	0.45	1	retinoid binding	F
GO:0005504	11	0.0228	0.108	0.392	0.96	fatty acid binding	F
GO:0005506	162	0.856	1	1	1	iron ion binding	F
GO:0005507	43	0.743	1	0.974	1	copper ion binding	F
GO:0005509	626	1	1	1	1	calcium ion binding	F
GO:0005515	5464	0.00032	0.00296	2.89e-09	8.33e-05	protein binding	F
GO:0005516	37	0.379	0.911	0.685	1	calmodulin binding	F
GO:0005518	11	0.641	1	0.169	0.557	collagen binding	F
GO:0005520	23	0.99	1	0.965	1	insulin-like growth factor binding	F
GO:0005524	1318	1.26e-07	0.000238	1.34e-09	0	ATP binding	F
GO:0005525	337	0.00845	0.0449	0.143	0.495	GTP binding	F
GO:0005529	91	0.93	1	0.689	1	sugar binding	F
GO:0005539	40	0.9	1	0.888	1	glycosaminoglycan binding	F
GO:0005540	16	0.301	0.808	0.956	1	hyaluronic acid binding	F
GO:0005543	98	0.285	0.783	0.0067	0.0352	phospholipid binding	F
GO:0005544	14	0.448	0.996	0.848	1	calcium-dependent phospholipid binding	F
GO:0005548	18	0.383	0.917	0.379	0.942	phospholipid transporter activity	F
GO:0005575	9792	0.548	1	0.00117	0.00765	cellular_component	C
GO:0005576	796	1	1	1	1	extracellular region	C
GO:0005578	185	1	1	1	1	extracellular matrix (sensu Metazoa)	C
GO:0005581	19	1	1	1	1	collagen	C
GO:0005604	46	1	1	1	1	basement membrane	C
GO:0005605	23	1	1	0.973	1	basal lamina	C
GO:0005615	169	1	1	1	1	extracellular space	C
GO:0005622	6846	2.32e-12	0	2.01e-32	0	intracellular	C
GO:0005623	9264	0.0416	0.179	2.37e-07	0.000104	cell	C
GO:0005624	244	0.981	1	0.737	1	membrane fraction	C
GO:0005625	46	0.628	1	0.194	0.609	soluble fraction	C
GO:0005626	10	0.226	0.688	0.219	0.664	insoluble fraction	C
GO:0005634	3094	0.00838	0.0446	7.36e-21	0	nucleus	C
GO:0005635	92	0.0039	0.0242	4.56e-05	0.00129	nuclear envelope	C
GO:0005643	38	0.000162	0.00189	2.05e-05	0.000805	nuclear pore	C
GO:0005654	299	0.00105	0.00829	0.000477	0.00384	nucleoplasm	C
GO:0005657	22	0.0243	0.116	0.0245	0.117	replication fork	C
GO:0005667	168	0.205	0.641	0.242	0.7	transcription factor complex	C
GO:0005669	15	0.114	0.434	0.064	0.271	transcription factor TFIID complex	C
GO:0005681	37	0.0679	0.275	0.304	0.826	spliceosome complex	C
GO:0005694	314	0.0115	0.0582	5.29e-05	0.00134	chromosome	C
GO:0005720	18	0.228	0.688	0.0212	0.107	nuclear heterochromatin	C
GO:0005730	181	0.233	0.691	0.0113	0.0598	nucleolus	C
GO:0005737	3405	3.81e-11	0	4.4e-14	0	cytoplasm	C
GO:0005739	653	6.02e-10	7.69e-05	1.82e-10	0	mitochondrion	C
GO:0005740	254	1.5e-05	0.0005	7.27e-07	0.000163	mitochondrial envelope	C
GO:0005741	15	0.0342	0.151	0.000626	0.00487	mitochondrial outer membrane	C
GO:0005743	210	3.21e-05	0.000712	1.79e-06	0.000241	mitochondrial inner membrane	C
GO:0005746	42	0.0037	0.0233	0.00434	0.0233	mitochondrial electron transport chain	C
GO:0005758	13	0.582	1	0.63	1	mitochondrial intermembrane space	C
GO:0005759	39	0.23	0.691	0.147	0.506	mitochondrial matrix	C
GO:0005761	19	0.25	0.722	0.714	1	mitochondrial ribosome	C
GO:0005762	10	0.504	1	0.975	1	mitochondrial large ribosomal subunit	C
GO:0005764	64	0.288	0.786	0.202	0.625	lysosome	C
GO:0005768	70	0.0587	0.238	0.00331	0.0182	endosome	C
GO:0005769	25	0.0633	0.254	0.00131	0.00854	early endosome	C
GO:0005770	19	0.385	0.918	0.148	0.507	late endosome	C
GO:0005773	79	0.193	0.62	0.127	0.453	vacuole	C
GO:0005774	11	0.591	1	0.0244	0.117	vacuolar membrane	C
GO:0005777	34	0.0131	0.0651	0.17	0.557	peroxisome	C
GO:0005778	18	0.0267	0.122	0.165	0.547	peroxisomal membrane	C
GO:0005783	326	0.014	0.0697	0.0118	0.0608	endoplasmic reticulum	C
GO:0005789	81	0.347	0.867	0.163	0.546	endoplasmic reticulum membrane	C
GO:0005792	71	0.44	0.988	0.194	0.609	microsome	C
GO:0005793	18	0.129	0.481	0.0228	0.112	ER-Golgi intermediate compartment	C
GO:0005794	310	0.0859	0.339	0.00533	0.028	Golgi apparatus	C
GO:0005795	11	0.841	1	0.109	0.405	Golgi stack	C
GO:0005798	27	0.2	0.634	0.0492	0.22	Golgi-associated vesicle	C
GO:0005801	10	0.311	0.822	0.097	0.368	Golgi cis face	C
GO:0005802	16	0.52	1	0.211	0.646	Golgi trans face	C
GO:0005813	80	0.172	0.569	0.0163	0.0817	centrosome	C
GO:0005815	96	0.166	0.555	0.0251	0.12	microtubule organizing center	C
GO:0005819	46	0.0247	0.117	0.000403	0.00349	spindle	C
GO:0005829	253	0.02	0.0974	0.00324	0.0178	cytosol	C
GO:0005834	17	0.781	1	0.638	1	heterotrimeric G-protein complex	C
GO:0005839	18	0.0458	0.192	0.478	1	proteasome core complex (sensu Eukaryota)	C
GO:0005840	219	0.09	0.352	0.148	0.507	ribosome	C
GO:0005856	681	0.149	0.523	0.0832	0.324	cytoskeleton	C
GO:0005874	68	0.395	0.933	0.403	0.979	microtubule	C
GO:0005875	76	0.0422	0.18	0.04	0.183	microtubule associated complex	C
GO:0005876	11	0.006	0.0334	0.0115	0.0601	spindle microtubule	C
GO:0005882	47	1	1	1	1	intermediate filament	C
GO:0005884	22	0.0631	0.254	0.291	0.802	actin filament	C
GO:0005886	1049	0.999	1	0.998	1	plasma membrane	C
GO:0005887	275	0.993	1	0.99	1	integral to plasma membrane	C
GO:0005891	23	0.998	1	0.994	1	voltage-gated calcium channel complex	C
GO:0005892	10	0.601	1	0.748	1	nicotinic acetylcholine-gated receptor-channel complex	C
GO:0005901	12	0.181	0.589	0.443	1	caveola	C
GO:0005902	10	0.992	1	0.641	1	microvillus	C
GO:0005903	13	0.587	1	0.507	1	brush border	C
GO:0005905	12	0.153	0.53	0.128	0.454	coated pit	C
GO:0005911	107	0.516	1	0.64	1	intercellular junction	C
GO:0005912	62	0.284	0.781	0.274	0.772	adherens junction	C
GO:0005913	19	0.576	1	0.306	0.827	cell-cell adherens junction	C
GO:0005921	22	0.897	1	0.895	1	gap junction	C
GO:0005922	17	0.818	1	0.919	1	connexon complex	C
GO:0005923	51	0.223	0.681	0.236	0.697	tight junction	C
GO:0005924	41	0.257	0.732	0.247	0.712	cell-substrate adherens junction	C
GO:0005925	39	0.454	0.996	0.182	0.583	focal adhesion	C
GO:0005929	48	0.162	0.551	0.416	0.991	cilium	C
GO:0005930	11	0.274	0.757	0.363	0.918	axoneme	C
GO:0005932	12	0.729	1	0.734	1	basal body	C
GO:0005938	62	0.142	0.51	0.72	1	cell cortex	C
GO:0005941	36	0.805	1	0.413	0.989	unlocalized protein complex	C
GO:0005942	17	0.08	0.318	0.0816	0.318	phosphoinositide 3-kinase complex	C
GO:0005952	18	0.98	1	0.892	1	cAMP-dependent protein kinase complex	C
GO:0005964	14	0.539	1	0.835	1	phosphorylase kinase complex	C
GO:0005975	373	0.0421	0.179	0.00408	0.022	carbohydrate metabolism	P
GO:0005976	58	0.536	1	0.952	1	polysaccharide metabolism	P
GO:0005977	34	0.476	1	0.992	1	glycogen metabolism	P
GO:0005978	22	0.386	0.918	0.985	1	glycogen biosynthesis	P
GO:0005996	116	0.0967	0.377	0.514	1	monosaccharide metabolism	P
GO:0006006	83	0.0434	0.184	0.421	0.996	glucose metabolism	P
GO:0006007	57	0.0181	0.0874	0.127	0.453	glucose catabolism	P
GO:0006022	20	0.821	1	0.943	1	aminoglycan metabolism	P
GO:0006029	17	1	1	1	1	proteoglycan metabolism	P
GO:0006040	26	0.682	1	0.279	0.779	amino sugar metabolism	P
GO:0006041	22	0.806	1	0.308	0.831	glucosamine metabolism	P
GO:0006044	22	0.806	1	0.308	0.831	N-acetylglucosamine metabolism	P
GO:0006066	239	0.57	1	0.166	0.548	alcohol metabolism	P
GO:0006071	25	0.872	1	0.41	0.987	glycerol metabolism	P
GO:0006072	14	0.856	1	0.586	1	glycerol-3-phosphate metabolism	P
GO:0006073	34	0.476	1	0.992	1	glucan metabolism	P
GO:0006082	446	0.027	0.122	0.0175	0.0881	organic acid metabolism	P
GO:0006084	12	0.0476	0.199	0.00478	0.0254	acetyl-CoA metabolism	P
GO:0006090	18	0.462	1	0.881	1	pyruvate metabolism	P
GO:0006091	183	9.95e-05	0.00152	0.0555	0.239	generation of precursor metabolites and energy	P
GO:0006092	89	0.00283	0.0189	0.0657	0.272	main pathways of carbohydrate metabolism	P
GO:0006094	16	0.439	0.986	0.976	1	gluconeogenesis	P
GO:0006096	50	0.0612	0.247	0.264	0.753	glycolysis	P
GO:0006099	10	0.0388	0.167	0.000162	0.00207	tricarboxylic acid cycle	P
GO:0006100	12	0.0699	0.281	0.156	0.526	tricarboxylic acid cycle intermediate metabolism	P
GO:0006109	11	0.229	0.69	0.912	1	regulation of carbohydrate metabolism	P
GO:0006112	37	0.538	1	0.984	1	energy reserve metabolism	P
GO:0006118	27	0.0631	0.254	0.32	0.853	electron transport	P
GO:0006119	45	0.00237	0.0165	0.111	0.41	oxidative phosphorylation	P
GO:0006139	2629	0.00347	0.0221	1.24e-12	0	nucleobase, nucleoside, nucleotide and nucleic acid metabolism	P
GO:0006140	13	0.652	1	0.763	1	regulation of nucleotide metabolism	P
GO:0006163	68	0.0337	0.149	0.0747	0.295	purine nucleotide metabolism	P
GO:0006164	52	0.0116	0.0583	0.0757	0.299	purine nucleotide biosynthesis	P
GO:0006183	10	0.228	0.688	0.881	1	GTP biosynthesis	P
GO:0006220	22	0.405	0.947	0.606	1	pyrimidine nucleotide metabolism	P
GO:0006221	18	0.206	0.644	0.399	0.972	pyrimidine nucleotide biosynthesis	P
GO:0006228	10	0.228	0.688	0.881	1	UTP biosynthesis	P
GO:0006241	11	0.234	0.691	0.848	1	CTP biosynthesis	P
GO:0006259	491	1.42e-05	0.0005	1.75e-06	0.000241	DNA metabolism	P
GO:0006260	112	0.00131	0.00937	1.67e-05	0.000805	DNA replication	P
GO:0006261	61	0.00717	0.0387	0.000399	0.00349	DNA-dependent DNA replication	P
GO:0006265	22	0.0126	0.0638	0.0236	0.114	DNA topological change	P
GO:0006270	17	0.226	0.688	0.0271	0.128	DNA replication initiation	P
GO:0006275	28	0.0513	0.214	0.0788	0.308	regulation of DNA replication	P
GO:0006281	158	0.0112	0.0569	0.000691	0.00536	DNA repair	P
GO:0006284	20	0.46	1	0.199	0.618	base-excision repair	P
GO:0006289	25	0.195	0.621	0.373	0.931	nucleotide-excision repair	P
GO:0006298	12	0.00522	0.0302	0.000296	0.00284	mismatch repair	P
GO:0006302	31	0.0334	0.148	0.000776	0.00569	double-strand break repair	P
GO:0006304	14	0.101	0.393	0.0462	0.206	DNA modification	P
GO:0006305	12	0.177	0.581	0.0912	0.348	DNA alkylation	P
GO:0006306	12	0.177	0.581	0.0912	0.348	DNA methylation	P
GO:0006308	17	0.263	0.746	0.114	0.419	DNA catabolism	P
GO:0006309	10	0.359	0.886	0.241	0.7	DNA fragmentation during apoptosis	P
GO:0006310	56	0.0252	0.12	0.00445	0.0237	DNA recombination	P
GO:0006323	184	0.0104	0.0525	0.0227	0.112	DNA packaging	P
GO:0006325	184	0.0104	0.0525	0.0227	0.112	establishment and/or maintenance of chromatin architecture	P
GO:0006333	132	0.0314	0.142	0.0747	0.295	chromatin assembly or disassembly	P
GO:0006334	85	0.125	0.47	0.52	1	nucleosome assembly	P
GO:0006338	34	0.00224	0.0159	0.00046	0.00373	chromatin remodeling	P
GO:0006342	14	0.0221	0.107	0.0222	0.112	chromatin silencing	P
GO:0006350	1774	0.758	1	3.95e-05	0.00118	transcription	P
GO:0006351	1534	0.814	1	5.99e-05	0.00137	transcription, DNA-dependent	P
GO:0006352	46	0.00919	0.048	0.000448	0.00371	transcription initiation	P
GO:0006355	1492	0.875	1	0.000271	0.00269	regulation of transcription, DNA-dependent	P
GO:0006357	383	1	1	1	1	regulation of transcription from RNA polymerase II promoter	P
GO:0006364	27	0.406	0.947	0.171	0.559	rRNA processing	P
GO:0006366	408	0.999	1	1	1	transcription from RNA polymerase II promoter	P
GO:0006367	20	0.0468	0.196	0.0704	0.284	transcription initiation from RNA polymerase II promoter	P
GO:0006396	174	0.00125	0.00901	2.22e-06	0.000268	RNA processing	P
GO:0006397	58	0.00732	0.0391	0.00927	0.0491	mRNA processing	P
GO:0006399	100	0.000422	0.00401	4.18e-06	0.000476	tRNA metabolism	P
GO:0006400	10	0.0511	0.214	0.044	0.196	tRNA modification	P
GO:0006401	11	0.326	0.845	0.138	0.481	RNA catabolism	P
GO:0006403	20	0.00662	0.0355	0.0382	0.176	RNA localization	P
GO:0006405	14	0.00413	0.0255	0.0564	0.242	RNA export from nucleus	P
GO:0006406	11	0.0299	0.137	0.0887	0.341	mRNA export from nucleus	P
GO:0006412	541	0.0255	0.121	0.0533	0.231	protein biosynthesis	P
GO:0006413	41	0.00312	0.0205	0.0278	0.131	translational initiation	P
GO:0006414	17	0.847	1	0.246	0.712	translational elongation	P
GO:0006417	99	0.977	1	0.853	1	regulation of protein biosynthesis	P
GO:0006418	66	0.00124	0.00901	7.8e-05	0.00149	tRNA aminoacylation for protein translation	P
GO:0006445	21	0.612	1	0.103	0.388	regulation of translation	P
GO:0006446	13	0.297	0.8	0.15	0.513	regulation of translational initiation	P
GO:0006457	115	0.0118	0.0593	0.000493	0.00399	protein folding	P
GO:0006461	206	0.083	0.329	0.229	0.685	protein complex assembly	P
GO:0006464	1282	0.00243	0.0168	0.000108	0.00171	protein modification	P
GO:0006468	658	0.36	0.887	0.445	1	protein amino acid phosphorylation	P
GO:0006469	40	0.991	1	0.703	1	negative regulation of protein kinase activity	P
GO:0006470	119	0.435	0.981	0.0649	0.271	protein amino acid dephosphorylation	P
GO:0006471	14	0.107	0.408	0.861	1	protein amino acid ADP-ribosylation	P
GO:0006476	13	0.00613	0.0338	0.115	0.42	protein amino acid deacetylation	P
GO:0006479	22	0.455	0.996	0.366	0.921	protein amino acid methylation	P
GO:0006486	59	0.827	1	0.533	1	protein amino acid glycosylation	P
GO:0006487	11	0.873	1	0.696	1	protein amino acid N-linked glycosylation	P
GO:0006497	25	0.794	1	0.404	0.979	protein amino acid lipidation	P
GO:0006505	14	0.577	1	0.345	0.891	GPI anchor metabolism	P
GO:0006508	665	0.0834	0.33	0.384	0.951	proteolysis	P
GO:0006511	142	0.00308	0.0204	3.66e-05	0.0011	ubiquitin-dependent protein catabolism	P
GO:0006512	237	0.00041	0.00401	4.53e-06	0.000476	ubiquitin cycle	P
GO:0006515	10	0.254	0.73	0.315	0.845	misfolded or incompletely synthesized protein catabolism	P
GO:0006518	13	0.956	1	0.185	0.587	peptide metabolism	P
GO:0006519	357	0.11	0.422	0.134	0.47	amino acid and derivative metabolism	P
GO:0006520	300	0.117	0.443	0.0615	0.261	amino acid metabolism	P
GO:0006521	76	1	1	1	1	regulation of amino acid metabolism	P
GO:0006536	13	0.0457	0.192	0.623	1	glutamate metabolism	P
GO:0006541	12	0.181	0.59	0.387	0.952	glutamine metabolism	P
GO:0006544	11	0.0893	0.352	0.128	0.454	glycine metabolism	P
GO:0006547	10	0.712	1	0.626	1	histidine metabolism	P
GO:0006548	10	0.712	1	0.626	1	histidine catabolism	P
GO:0006575	107	0.444	0.994	0.385	0.951	amino acid derivative metabolism	P
GO:0006576	58	0.807	1	0.994	1	biogenic amine metabolism	P
GO:0006584	21	0.988	1	1	1	catecholamine metabolism	P
GO:0006586	10	0.255	0.73	0.566	1	indolalkylamine metabolism	P
GO:0006595	11	0.162	0.551	0.079	0.309	polyamine metabolism	P
GO:0006605	134	0.0511	0.214	0.00114	0.00762	protein targeting	P
GO:0006606	68	0.11	0.421	0.0153	0.0771	protein import into nucleus	P
GO:0006611	14	0.141	0.508	0.025	0.119	protein export from nucleus	P
GO:0006612	15	0.708	1	0.16	0.537	protein targeting to membrane	P
GO:0006613	11	0.56	1	0.185	0.587	cotranslational protein targeting to membrane	P
GO:0006629	461	0.294	0.796	0.203	0.627	lipid metabolism	P
GO:0006631	84	0.082	0.326	0.104	0.388	fatty acid metabolism	P
GO:0006633	35	0.352	0.874	0.331	0.866	fatty acid biosynthesis	P
GO:0006635	12	0.132	0.489	0.256	0.732	fatty acid beta-oxidation	P
GO:0006638	30	0.583	1	0.535	1	neutral lipid metabolism	P
GO:0006639	29	0.573	1	0.486	1	acylglycerol metabolism	P
GO:0006641	25	0.507	1	0.345	0.891	triacylglycerol metabolism	P
GO:0006643	140	0.662	1	0.219	0.664	membrane lipid metabolism	P
GO:0006644	111	0.968	1	0.441	1	phospholipid metabolism	P
GO:0006650	52	0.151	0.524	0.0193	0.0965	glycerophospholipid metabolism	P
GO:0006662	30	0.558	1	0.474	1	glycerol ether metabolism	P
GO:0006664	11	0.105	0.403	0.78	1	glycolipid metabolism	P
GO:0006665	36	0.0263	0.122	0.0621	0.263	sphingolipid metabolism	P
GO:0006672	21	0.00457	0.0275	0.0746	0.295	ceramide metabolism	P
GO:0006690	25	0.433	0.981	0.202	0.627	icosanoid metabolism	P
GO:0006691	19	0.732	1	0.504	1	leukotriene metabolism	P
GO:0006694	46	0.955	1	0.952	1	steroid biosynthesis	P
GO:0006720	25	0.112	0.429	0.868	1	isoprenoid metabolism	P
GO:0006725	122	0.51	1	0.252	0.724	aromatic compound metabolism	P
GO:0006730	86	0.295	0.796	0.0816	0.318	one-carbon compound metabolism	P
GO:0006732	108	0.00274	0.0188	0.0015	0.00941	coenzyme metabolism	P
GO:0006733	24	0.0778	0.31	0.156	0.526	oxidoreduction coenzyme metabolism	P
GO:0006739	11	0.265	0.749	0.495	1	NADP metabolism	P
GO:0006749	14	0.103	0.397	0.0684	0.28	glutathione metabolism	P
GO:0006752	46	0.051	0.214	0.112	0.413	group transfer coenzyme metabolism	P
GO:0006753	20	0.00624	0.034	0.164	0.546	nucleoside phosphate metabolism	P
GO:0006754	20	0.00624	0.034	0.164	0.546	ATP biosynthesis	P
GO:0006760	16	0.82	1	0.104	0.388	folic acid and derivative metabolism	P
GO:0006766	53	0.835	1	0.587	1	vitamin metabolism	P
GO:0006767	36	0.403	0.944	0.322	0.855	water-soluble vitamin metabolism	P
GO:0006769	17	0.246	0.714	0.45	1	nicotinamide metabolism	P
GO:0006775	16	1	1	0.924	1	fat-soluble vitamin metabolism	P
GO:0006776	13	0.998	1	0.848	1	vitamin A metabolism	P
GO:0006778	19	0.143	0.51	0.187	0.593	porphyrin metabolism	P
GO:0006779	15	0.635	1	0.461	1	porphyrin biosynthesis	P
GO:0006790	46	0.698	1	0.403	0.979	sulfur metabolism	P
GO:0006793	874	0.136	0.494	0.107	0.398	phosphorus metabolism	P
GO:0006796	874	0.136	0.494	0.107	0.398	phosphate metabolism	P
GO:0006800	108	0.0722	0.288	0.872	1	oxygen and reactive oxygen species metabolism	P
GO:0006801	18	0.641	1	0.418	0.992	superoxide metabolism	P
GO:0006807	436	0.0763	0.305	0.25	0.719	nitrogen compound metabolism	P
GO:0006809	19	0.58	1	0.675	1	nitric oxide biosynthesis	P
GO:0006810	2116	0.375	0.906	0.505	1	transport	P
GO:0006811	758	1	1	1	1	ion transport	P
GO:0006812	500	0.965	1	0.964	1	cation transport	P
GO:0006813	222	0.997	1	0.986	1	potassium ion transport	P
GO:0006814	72	1	1	1	1	sodium ion transport	P
GO:0006816	120	0.842	1	0.985	1	calcium ion transport	P
GO:0006817	91	1	1	1	1	phosphate transport	P
GO:0006818	49	0.0279	0.126	0.114	0.419	hydrogen transport	P
GO:0006820	199	1	1	1	1	anion transport	P
GO:0006821	64	0.987	1	0.962	1	chloride transport	P
GO:0006826	12	0.163	0.552	0.384	0.951	iron ion transport	P
GO:0006835	54	0.974	1	0.752	1	dicarboxylic acid transport	P
GO:0006836	33	1	1	0.999	1	neurotransmitter transport	P
GO:0006839	34	0.331	0.847	0.521	1	mitochondrial transport	P
GO:0006865	47	0.63	1	0.744	1	amino acid transport	P
GO:0006869	54	0.713	1	0.329	0.863	lipid transport	P
GO:0006873	100	0.158	0.545	0.864	1	cell ion homeostasis	P
GO:0006874	57	0.17	0.56	0.874	1	calcium ion homeostasis	P
GO:0006875	90	0.211	0.659	0.867	1	metal ion homeostasis	P
GO:0006879	19	0.168	0.56	0.169	0.557	iron ion homeostasis	P
GO:0006885	30	0.912	1	0.972	1	regulation of pH	P
GO:0006886	397	1.7e-05	0.000512	1.09e-07	9.52e-05	intracellular protein transport	P
GO:0006887	51	0.0519	0.215	0.41	0.987	exocytosis	P
GO:0006888	18	0.203	0.637	0.0391	0.18	ER to Golgi vesicle-mediated transport	P
GO:0006897	83	0.503	1	0.0907	0.348	endocytosis	P
GO:0006898	13	0.623	1	0.542	1	receptor mediated endocytosis	P
GO:0006904	14	0.15	0.524	0.214	0.655	vesicle docking during exocytosis	P
GO:0006909	27	0.16	0.548	0.209	0.642	phagocytosis	P
GO:0006913	201	0.00667	0.0357	0.000134	0.00187	nucleocytoplasmic transport	P
GO:0006914	11	0.544	1	0.189	0.597	autophagy	P
GO:0006915	472	0.593	1	0.298	0.816	apoptosis	P
GO:0006916	82	0.626	1	0.246	0.712	anti-apoptosis	P
GO:0006917	118	0.319	0.832	0.0593	0.253	induction of apoptosis	P
GO:0006919	22	0.294	0.796	0.174	0.561	caspase activation	P
GO:0006921	14	0.451	0.996	0.356	0.905	disassembly of cell structures during apoptosis	P
GO:0006928	332	1	1	1	1	cell motility	P
GO:0006935	90	0.671	1	0.92	1	chemotaxis	P
GO:0006936	39	0.216	0.664	0.986	1	muscle contraction	P
GO:0006937	18	0.209	0.652	0.807	1	regulation of muscle contraction	P
GO:0006939	13	0.237	0.695	0.517	1	smooth muscle contraction	P
GO:0006940	11	0.165	0.554	0.373	0.931	regulation of smooth muscle contraction	P
GO:0006941	11	0.0693	0.281	0.99	1	striated muscle contraction	P
GO:0006944	16	0.137	0.498	0.0777	0.304	membrane fusion	P
GO:0006950	765	0.948	1	0.985	1	response to stress	P
GO:0006952	310	0.956	1	0.995	1	defense response	P
GO:0006954	139	0.714	1	0.998	1	inflammatory response	P
GO:0006955	381	0.999	1	1	1	immune response	P
GO:0006959	24	0.992	1	0.999	1	humoral immune response	P
GO:0006974	199	0.0165	0.0808	4.28e-06	0.000476	response to DNA damage stimulus	P
GO:0006979	81	0.157	0.541	0.889	1	response to oxidative stress	P
GO:0006984	21	0.33	0.846	0.163	0.546	ER-nuclear signaling pathway	P
GO:0006986	18	0.453	0.996	0.229	0.685	response to unfolded protein	P
GO:0006996	710	0.000243	0.00252	0.0026	0.0148	organelle organization and biogenesis	P
GO:0007001	204	0.00564	0.0317	0.00705	0.0371	chromosome organization and biogenesis (sensu Eukaryota)	P
GO:0007005	36	0.501	1	0.215	0.656	mitochondrion organization and biogenesis	P
GO:0007006	18	0.947	1	0.429	1	mitochondrial membrane organization and biogenesis	P
GO:0007009	12	0.941	1	0.774	1	plasma membrane organization and biogenesis	P
GO:0007010	341	0.0739	0.294	0.497	1	cytoskeleton organization and biogenesis	P
GO:0007015	27	0.773	1	0.688	1	actin filament organization	P
GO:0007017	166	0.148	0.521	0.0923	0.351	microtubule-based process	P
GO:0007018	98	0.167	0.557	0.42	0.994	microtubule-based movement	P
GO:0007019	13	0.103	0.397	0.24	0.697	microtubule depolymerization	P
GO:0007026	13	0.103	0.397	0.24	0.697	negative regulation of microtubule depolymerization	P
GO:0007028	56	0.209	0.654	0.0425	0.192	cytoplasm organization and biogenesis	P
GO:0007031	17	0.0577	0.234	0.428	1	peroxisome organization and biogenesis	P
GO:0007033	21	0.236	0.693	0.206	0.637	vacuole organization and biogenesis	P
GO:0007034	12	0.159	0.545	0.0539	0.234	vacuolar transport	P
GO:0007040	19	0.158	0.545	0.135	0.473	lysosome organization and biogenesis	P
GO:0007046	27	0.406	0.947	0.171	0.559	ribosome biogenesis	P
GO:0007049	278	0.139	0.502	0.00516	0.0271	cell cycle	P
GO:0007050	39	0.893	1	0.523	1	cell cycle arrest	P
GO:0007051	13	0.0612	0.247	0.0207	0.104	spindle organization and biogenesis	P
GO:0007059	24	0.154	0.532	0.0311	0.144	chromosome segregation	P
GO:0007067	54	0.271	0.755	0.099	0.374	mitosis	P
GO:0007088	28	0.568	1	0.122	0.442	regulation of mitosis	P
GO:0007126	44	0.679	1	0.0326	0.149	meiosis	P
GO:0007127	20	0.295	0.796	0.0122	0.0628	meiosis I	P
GO:0007140	13	0.212	0.66	0.0552	0.238	male meiosis	P
GO:0007154	2545	1	1	1	1	cell communication	P
GO:0007155	480	1	1	1	1	cell adhesion	P
GO:0007156	78	1	1	1	1	homophilic cell adhesion	P
GO:0007157	19	0.996	1	0.958	1	heterophilic cell adhesion	P
GO:0007159	15	0.979	1	0.839	1	leukocyte adhesion	P
GO:0007160	78	0.583	1	0.726	1	cell-matrix adhesion	P
GO:0007162	10	0.141	0.507	0.641	1	negative regulation of cell adhesion	P
GO:0007163	15	0.607	1	0.696	1	establishment and/or maintenance of cell polarity	P
GO:0007165	2307	1	1	1	1	signal transduction	P
GO:0007166	1187	1	1	1	1	cell surface receptor linked signal transduction	P
GO:0007167	232	1	1	1	1	enzyme linked receptor protein signaling pathway	P
GO:0007169	139	0.999	1	1	1	transmembrane receptor protein tyrosine kinase signaling pathway	P
GO:0007173	16	0.292	0.795	0.76	1	epidermal growth factor receptor signaling pathway	P
GO:0007178	88	0.999	1	0.988	1	transmembrane receptor protein serine/threonine kinase signaling pathway	P
GO:0007179	48	0.941	1	0.583	1	transforming growth factor beta receptor signaling pathway	P
GO:0007186	779	1	1	1	1	G-protein coupled receptor protein signaling pathway	P
GO:0007187	30	0.905	1	0.98	1	G-protein signaling, coupled to cyclic nucleotide second messenger	P
GO:0007188	30	0.905	1	0.98	1	G-protein signaling, coupled to cAMP nucleotide second messenger	P
GO:0007189	18	1	1	0.826	1	G-protein signaling, adenylate cyclase activating pathway	P
GO:0007200	33	0.997	1	0.942	1	G-protein signaling, coupled to IP3 second messenger (phospholipase C activating)	P
GO:0007204	23	0.0519	0.215	0.81	1	elevation of cytosolic calcium ion concentration	P
GO:0007205	17	0.977	1	0.908	1	protein kinase C activation	P
GO:0007212	12	0.703	1	1	1	dopamine receptor signaling pathway	P
GO:0007214	24	0.997	1	1	1	gamma-aminobutyric acid signaling pathway	P
GO:0007218	55	0.923	1	0.949	1	neuropeptide signaling pathway	P
GO:0007219	30	0.821	1	0.946	1	Notch signaling pathway	P
GO:0007223	20	0.747	1	0.965	1	frizzled-2 signaling pathway	P
GO:0007224	27	0.489	1	0.874	1	smoothened signaling pathway	P
GO:0007229	17	0.226	0.688	0.318	0.849	integrin-mediated signaling pathway	P
GO:0007242	931	0.451	0.996	0.226	0.679	intracellular signaling cascade	P
GO:0007243	248	0.931	1	0.432	1	protein kinase cascade	P
GO:0007249	83	0.757	1	0.0526	0.229	I-kappaB kinase/NF-kappaB cascade	P
GO:0007254	33	0.93	1	0.753	1	JNK cascade	P
GO:0007259	23	0.748	1	0.92	1	JAK-STAT cascade	P
GO:0007260	18	0.986	1	0.975	1	tyrosine phosphorylation of STAT protein	P
GO:0007264	374	0.0226	0.108	0.0459	0.205	small GTPase mediated signal transduction	P
GO:0007265	18	0.149	0.523	0.41	0.987	Ras protein signal transduction	P
GO:0007266	86	0.867	1	0.73	1	Rho protein signal transduction	P
GO:0007267	255	1	1	1	1	cell-cell signaling	P
GO:0007268	145	0.999	1	1	1	synaptic transmission	P
GO:0007269	42	0.943	1	0.987	1	neurotransmitter secretion	P
GO:0007270	34	0.943	1	0.804	1	nerve-nerve synaptic transmission	P
GO:0007271	10	1	1	0.875	1	synaptic transmission, cholinergic	P
GO:0007272	28	0.532	1	0.903	1	ensheathment of neurons	P
GO:0007275	1763	1	1	1	1	development	P
GO:0007276	152	0.366	0.894	0.121	0.439	gametogenesis	P
GO:0007281	38	0.554	1	0.415	0.99	germ cell development	P
GO:0007283	101	0.0472	0.197	0.0232	0.113	spermatogenesis	P
GO:0007286	30	0.334	0.847	0.0801	0.313	spermatid development	P
GO:0007292	32	0.335	0.851	0.227	0.679	female gamete generation	P
GO:0007338	29	0.178	0.584	0.196	0.613	fertilization (sensu Metazoa)	P
GO:0007339	16	0.16	0.547	0.0885	0.341	binding of sperm to zona pellucida	P
GO:0007346	22	0.423	0.967	0.309	0.831	regulation of progression through mitotic cell cycle	P
GO:0007368	32	0.592	1	0.557	1	determination of left/right symmetry	P
GO:0007369	51	0.504	1	0.496	1	gastrulation	P
GO:0007389	207	1	1	1	1	pattern specification	P
GO:0007398	85	0.998	1	0.997	1	ectoderm development	P
GO:0007399	517	1	1	1	1	nervous system development	P
GO:0007405	19	0.277	0.764	0.859	1	neuroblast proliferation	P
GO:0007409	144	1	1	1	1	axonogenesis	P
GO:0007411	74	1	1	1	1	axon guidance	P
GO:0007416	16	0.987	1	0.999	1	synaptogenesis	P
GO:0007417	245	1	1	1	1	central nervous system development	P
GO:0007420	183	1	1	1	1	brain development	P
GO:0007422	22	0.991	1	0.999	1	peripheral nervous system development	P
GO:0007423	152	1	1	1	1	sensory organ development	P
GO:0007431	13	0.822	1	0.977	1	salivary gland development	P
GO:0007492	12	1	1	0.984	1	endoderm development	P
GO:0007498	42	0.816	1	0.703	1	mesoderm development	P
GO:0007507	125	0.817	1	0.997	1	heart development	P
GO:0007517	155	0.989	1	1	1	muscle development	P
GO:0007519	98	0.888	1	0.998	1	striated muscle development	P
GO:0007528	17	0.956	1	0.485	1	neuromuscular junction development	P
GO:0007548	78	0.995	1	0.999	1	sex differentiation	P
GO:0007565	19	0.674	1	0.963	1	pregnancy	P
GO:0007566	11	0.885	1	0.775	1	embryo implantation	P
GO:0007568	37	0.575	1	0.324	0.857	aging	P
GO:0007569	20	0.349	0.872	0.352	0.903	cell aging	P
GO:0007582	9062	5.56e-06	0.000333	1.84e-09	8.33e-05	physiological process	P
GO:0007585	21	1	1	1	1	respiratory gaseous exchange	P
GO:0007586	23	0.296	0.798	0.183	0.584	digestion	P
GO:0007588	10	1	1	1	1	excretion	P
GO:0007595	14	0.398	0.936	0.937	1	lactation	P
GO:0007596	92	1	1	0.997	1	blood coagulation	P
GO:0007599	93	1	1	0.996	1	hemostasis	P
GO:0007600	173	1	1	1	1	sensory perception	P
GO:0007601	75	0.842	1	0.983	1	visual perception	P
GO:0007602	16	0.468	1	0.943	1	phototransduction	P
GO:0007605	48	0.999	1	1	1	sensory perception of sound	P
GO:0007606	29	1	1	1	1	sensory perception of chemical stimulus	P
GO:0007610	290	0.999	1	1	1	behavior	P
GO:0007611	61	0.898	1	0.976	1	learning and/or memory	P
GO:0007612	42	0.994	1	0.994	1	learning	P
GO:0007613	19	0.841	1	0.973	1	memory	P
GO:0007617	10	0.997	1	1	1	mating behavior	P
GO:0007623	13	0.904	1	0.874	1	circadian rhythm	P
GO:0007626	185	0.927	1	0.997	1	locomotory behavior	P
GO:0007628	21	0.933	1	0.996	1	adult walking behavior	P
GO:0007631	33	0.997	1	1	1	feeding behavior	P
GO:0007632	22	0.951	1	0.994	1	visual behavior	P
GO:0008009	47	0.996	1	0.948	1	chemokine activity	F
GO:0008013	15	0.00316	0.0206	0.0701	0.284	beta-catenin binding	F
GO:0008015	83	0.894	1	1	1	circulation	P
GO:0008016	31	1	1	1	1	regulation of heart contraction	P
GO:0008017	30	0.0269	0.122	0.0515	0.228	microtubule binding	F
GO:0008021	60	0.919	1	0.984	1	synaptic vesicle	C
GO:0008022	53	0.00235	0.0165	0.00779	0.0408	protein C-terminus binding	F
GO:0008026	92	0.0405	0.175	0.00111	0.00743	ATP-dependent helicase activity	F
GO:0008028	12	0.974	1	0.577	1	monocarboxylic acid transporter activity	F
GO:0008033	28	0.203	0.637	0.0234	0.113	tRNA processing	P
GO:0008034	16	0.76	1	0.134	0.47	lipoprotein binding	F
GO:0008037	14	1	1	0.997	1	cell recognition	P
GO:0008045	13	1	1	0.997	1	motor axon guidance	P
GO:0008047	182	0.317	0.832	0.132	0.465	enzyme activator activity	F
GO:0008060	24	0.131	0.487	0.329	0.863	ARF GTPase activator activity	F
GO:0008064	25	0.135	0.493	0.669	1	regulation of actin polymerization and/or depolymerization	P
GO:0008066	53	0.945	1	0.998	1	glutamate receptor activity	F
GO:0008067	37	0.672	1	0.91	1	metabotropic glutamate, GABA-B-like receptor activity	F
GO:0008076	116	0.922	1	0.899	1	voltage-gated potassium channel complex	C
GO:0008080	30	0.436	0.982	0.507	1	N-acetyltransferase activity	F
GO:0008081	60	0.777	1	0.956	1	phosphoric diester hydrolase activity	F
GO:0008083	136	0.908	1	1	1	growth factor activity	F
GO:0008092	253	0.1	0.39	0.704	1	cytoskeletal protein binding	F
GO:0008094	30	0.00539	0.0308	0.018	0.0904	DNA-dependent ATPase activity	F
GO:0008104	589	1.92e-05	0.000565	1.83e-07	0.000104	protein localization	P
GO:0008121	11	0.215	0.663	0.265	0.753	ubiquinol-cytochrome-c reductase activity	F
GO:0008134	183	0.633	1	0.00375	0.0203	transcription factor binding	F
GO:0008135	57	0.0266	0.122	0.389	0.955	translation factor activity, nucleic acid binding	F
GO:0008137	26	0.0982	0.382	0.197	0.614	NADH dehydrogenase (ubiquinone) activity	F
GO:0008138	41	0.856	1	0.445	1	protein tyrosine/serine/threonine phosphatase activity	F
GO:0008146	40	0.0626	0.253	0.676	1	sulfotransferase activity	F
GO:0008150	10436	0.0591	0.239	0.000538	0.00422	biological_process	P
GO:0008152	6245	4.58e-10	7.69e-05	1.48e-17	0	metabolism	P
GO:0008154	34	0.15	0.524	0.731	1	actin polymerization and/or depolymerization	P
GO:0008168	120	0.00446	0.0271	0.00116	0.00765	methyltransferase activity	F
GO:0008170	20	0.268	0.751	0.78	1	N-methyltransferase activity	F
GO:0008173	13	0.0783	0.312	0.00301	0.0169	RNA methyltransferase activity	F
GO:0008188	100	1	1	1	1	neuropeptide receptor activity	F
GO:0008194	40	0.822	1	0.64	1	UDP-glycosyltransferase activity	F
GO:0008201	23	0.995	1	0.693	1	heparin binding	F
GO:0008202	105	0.798	1	0.543	1	steroid metabolism	P
GO:0008203	36	0.568	1	0.147	0.505	cholesterol metabolism	P
GO:0008206	10	0.186	0.598	0.887	1	bile acid metabolism	P
GO:0008213	22	0.455	0.996	0.366	0.921	protein amino acid alkylation	P
GO:0008217	40	0.892	1	0.999	1	blood pressure regulation	P
GO:0008219	497	0.589	1	0.231	0.685	cell death	P
GO:0008227	118	0.966	1	0.859	1	amine receptor activity	F
GO:0008233	606	0.318	0.832	0.67	1	peptidase activity	F
GO:0008234	135	0.0156	0.0762	0.000406	0.00349	cysteine-type peptidase activity	F
GO:0008235	42	0.388	0.921	0.839	1	metalloexopeptidase activity	F
GO:0008236	199	0.858	1	0.947	1	serine-type peptidase activity	F
GO:0008237	185	0.927	1	0.998	1	metallopeptidase activity	F
GO:0008238	83	0.24	0.703	0.301	0.82	exopeptidase activity	F
GO:0008239	10	0.388	0.921	0.224	0.676	dipeptidyl-peptidase activity	F
GO:0008270	1821	0.00991	0.0508	4.43e-15	0	zinc ion binding	F
GO:0008272	13	0.197	0.625	0.176	0.567	sulfate transport	P
GO:0008276	21	0.0821	0.326	0.0522	0.228	protein methyltransferase activity	F
GO:0008277	15	0.849	1	0.934	1	regulation of G-protein coupled receptor protein signaling pathway	P
GO:0008283	467	1	1	1	1	cell proliferation	P
GO:0008284	192	1	1	1	1	positive regulation of cell proliferation	P
GO:0008285	142	1	1	0.998	1	negative regulation of cell proliferation	P
GO:0008286	23	0.817	1	0.631	1	insulin receptor signaling pathway	P
GO:0008287	30	0.116	0.44	0.149	0.509	protein serine/threonine phosphatase complex	C
GO:0008289	156	0.379	0.911	0.0705	0.284	lipid binding	F
GO:0008299	13	0.013	0.0651	0.722	1	isoprenoid biosynthesis	P
GO:0008305	29	0.0553	0.227	0.75	1	integrin complex	C
GO:0008306	12	1	1	1	1	associative learning	P
GO:0008324	614	0.968	1	0.935	1	cation transporter activity	F
GO:0008328	10	0.971	1	1	1	ionotropic glutamate receptor complex	C
GO:0008344	45	0.723	1	0.866	1	adult locomotory behavior	P
GO:0008360	21	0.0633	0.254	0.238	0.697	regulation of cell shape	P
GO:0008361	88	0.763	1	0.997	1	regulation of cell size	P
GO:0008366	28	0.532	1	0.903	1	axon ensheathment	P
GO:0008373	20	0.907	1	0.936	1	sialyltransferase activity	F
GO:0008374	20	0.981	1	0.761	1	O-acyltransferase activity	F
GO:0008375	15	0.95	1	0.864	1	acetylglucosaminyltransferase activity	F
GO:0008376	10	0.34	0.858	0.654	1	acetylgalactosaminyltransferase activity	F
GO:0008378	22	0.952	1	0.35	0.9	galactosyltransferase activity	F
GO:0008380	44	0.0353	0.154	0.156	0.526	RNA splicing	P
GO:0008406	50	0.896	1	0.967	1	gonad development	P
GO:0008408	18	0.164	0.553	0.041	0.186	3'-5' exonuclease activity	F
GO:0008415	101	0.334	0.847	0.261	0.745	acyltransferase activity	F
GO:0008430	12	0.114	0.436	0.575	1	selenium binding	F
GO:0008483	14	0.01	0.051	0.014	0.0704	transaminase activity	F
GO:0008484	18	0.883	1	0.985	1	sulfuric ester hydrolase activity	F
GO:0008493	30	0.996	1	0.792	1	tetracycline transporter activity	F
GO:0008509	135	0.956	1	0.83	1	anion transporter activity	F
GO:0008528	211	1	1	1	1	peptide receptor activity, G-protein coupled	F
GO:0008533	13	0.999	1	0.994	1	astacin activity	F
GO:0008542	22	0.951	1	0.994	1	visual learning	P
GO:0008543	10	1	1	1	1	fibroblast growth factor receptor signaling pathway	P
GO:0008544	80	0.998	1	0.998	1	epidermis development	P
GO:0008553	10	0.332	0.847	0.0117	0.0607	hydrogen-exporting ATPase activity, phosphorylative mechanism	F
GO:0008565	62	0.042	0.179	7.64e-06	0.000522	protein transporter activity	F
GO:0008584	19	0.828	1	0.745	1	male gonad development	P
GO:0008585	33	0.77	1	0.866	1	female gonad development	P
GO:0008589	12	0.988	1	0.999	1	regulation of smoothened signaling pathway	P
GO:0008601	14	0.248	0.719	0.621	1	protein phosphatase type 2A regulator activity	F
GO:0008603	24	0.824	1	0.911	1	cAMP-dependent protein kinase regulator activity	F
GO:0008610	156	0.492	1	0.474	1	lipid biosynthesis	P
GO:0008624	15	0.788	1	0.447	1	induction of apoptosis by extracellular signals	P
GO:0008629	26	0.316	0.832	0.0259	0.123	induction of apoptosis by intracellular signals	P
GO:0008630	19	0.308	0.821	0.0375	0.173	DNA damage response, signal transduction resulting in induction of apoptosis	P
GO:0008632	53	0.102	0.394	0.0685	0.28	apoptotic program	P
GO:0008637	16	0.141	0.507	0.0412	0.186	apoptotic mitochondrial changes	P
GO:0008643	49	0.872	1	0.574	1	carbohydrate transport	P
GO:0008645	22	0.954	1	0.638	1	hexose transport	P
GO:0008652	68	0.527	1	0.385	0.951	amino acid biosynthesis	P
GO:0008654	39	0.927	1	0.27	0.765	phospholipid biosynthesis	P
GO:0008667	37	0.624	1	0.0654	0.271	2,3-dihydro-2,3-dihydroxybenzoate dehydrogenase activity	F
GO:0008757	33	0.0509	0.214	0.0232	0.113	S-adenosylmethionine-dependent methyltransferase activity	F
GO:0009055	258	0.244	0.713	0.829	1	electron carrier activity	F
GO:0009056	456	0.000115	0.00161	1.76e-05	0.000805	catabolism	P
GO:0009057	286	7.12e-05	0.00118	6.48e-06	0.000522	macromolecule catabolism	P
GO:0009058	1076	0.00459	0.0275	0.00929	0.0491	biosynthesis	P
GO:0009059	628	0.0185	0.0898	0.0721	0.287	macromolecule biosynthesis	P
GO:0009060	14	0.0333	0.148	0.000577	0.00442	aerobic respiration	P
GO:0009063	37	0.0559	0.229	0.132	0.466	amino acid catabolism	P
GO:0009064	35	0.439	0.986	0.889	1	glutamine family amino acid metabolism	P
GO:0009065	10	0.419	0.967	0.279	0.779	glutamine family amino acid catabolism	P
GO:0009066	15	0.251	0.724	0.82	1	aspartate family amino acid metabolism	P
GO:0009069	18	0.0728	0.29	0.191	0.603	serine family amino acid metabolism	P
GO:0009072	54	0.376	0.906	0.131	0.463	aromatic amino acid family metabolism	P
GO:0009073	37	0.624	1	0.0654	0.271	aromatic amino acid family biosynthesis	P
GO:0009075	10	0.712	1	0.626	1	histidine family amino acid metabolism	P
GO:0009077	10	0.712	1	0.626	1	histidine family amino acid catabolism	P
GO:0009084	16	0.67	1	0.991	1	glutamine family amino acid biosynthesis	P
GO:0009100	78	0.882	1	0.412	0.989	glycoprotein metabolism	P
GO:0009101	66	0.822	1	0.438	1	glycoprotein biosynthesis	P
GO:0009108	62	0.0217	0.106	0.0406	0.185	coenzyme biosynthesis	P
GO:0009109	13	0.165	0.554	0.0244	0.117	coenzyme catabolism	P
GO:0009110	17	0.459	1	0.473	1	vitamin biosynthesis	P
GO:0009112	13	0.0766	0.305	0.146	0.502	nucleobase metabolism	P
GO:0009116	22	0.478	1	0.029	0.136	nucleoside metabolism	P
GO:0009117	158	0.308	0.821	0.445	1	nucleotide metabolism	P
GO:0009123	23	0.272	0.755	0.0544	0.235	nucleoside monophosphate metabolism	P
GO:0009124	23	0.272	0.755	0.0544	0.235	nucleoside monophosphate biosynthesis	P
GO:0009126	17	0.33	0.846	0.0523	0.228	purine nucleoside monophosphate metabolism	P
GO:0009127	17	0.33	0.846	0.0523	0.228	purine nucleoside monophosphate biosynthesis	P
GO:0009132	12	0.915	1	0.369	0.924	nucleoside diphosphate metabolism	P
GO:0009141	53	0.0259	0.121	0.214	0.655	nucleoside triphosphate metabolism	P
GO:0009142	34	0.0136	0.0673	0.2	0.621	nucleoside triphosphate biosynthesis	P
GO:0009144	44	0.0134	0.0668	0.253	0.726	purine nucleoside triphosphate metabolism	P
GO:0009145	30	0.00607	0.0334	0.341	0.886	purine nucleoside triphosphate biosynthesis	P
GO:0009147	16	0.518	1	0.608	1	pyrimidine nucleoside triphosphate metabolism	P
GO:0009150	62	0.0226	0.108	0.109	0.405	purine ribonucleotide metabolism	P
GO:0009152	48	0.00943	0.0489	0.136	0.478	purine ribonucleotide biosynthesis	P
GO:0009156	21	0.179	0.584	0.0234	0.113	ribonucleoside monophosphate biosynthesis	P
GO:0009161	21	0.179	0.584	0.0234	0.113	ribonucleoside monophosphate metabolism	P
GO:0009165	106	0.134	0.493	0.218	0.664	nucleotide biosynthesis	P
GO:0009166	17	0.996	1	0.736	1	nucleotide catabolism	P
GO:0009167	17	0.33	0.846	0.0523	0.228	purine ribonucleoside monophosphate metabolism	P
GO:0009168	17	0.33	0.846	0.0523	0.228	purine ribonucleoside monophosphate biosynthesis	P
GO:0009187	37	0.994	1	0.991	1	cyclic nucleotide metabolism	P
GO:0009190	29	0.987	1	0.998	1	cyclic nucleotide biosynthesis	P
GO:0009199	43	0.0146	0.0715	0.268	0.759	ribonucleoside triphosphate metabolism	P
GO:0009201	31	0.00637	0.0343	0.323	0.857	ribonucleoside triphosphate biosynthesis	P
GO:0009205	42	0.0142	0.0702	0.283	0.786	purine ribonucleoside triphosphate metabolism	P
GO:0009206	30	0.00607	0.0334	0.341	0.886	purine ribonucleoside triphosphate biosynthesis	P
GO:0009208	11	0.234	0.691	0.848	1	pyrimidine ribonucleoside triphosphate metabolism	P
GO:0009209	11	0.234	0.691	0.848	1	pyrimidine ribonucleoside triphosphate biosynthesis	P
GO:0009218	13	0.111	0.424	0.829	1	pyrimidine ribonucleotide metabolism	P
GO:0009220	13	0.111	0.424	0.829	1	pyrimidine ribonucleotide biosynthesis	P
GO:0009237	37	0.624	1	0.0654	0.271	siderophore metabolism	P
GO:0009238	37	0.624	1	0.0654	0.271	enterobactin metabolism	P
GO:0009239	37	0.624	1	0.0654	0.271	enterobactin biosynthesis	P
GO:0009250	22	0.386	0.918	0.985	1	glucan biosynthesis	P
GO:0009259	67	0.0152	0.0745	0.0682	0.28	ribonucleotide metabolism	P
GO:0009260	53	0.00603	0.0334	0.0843	0.329	ribonucleotide biosynthesis	P
GO:0009262	14	0.916	1	0.396	0.969	deoxyribonucleotide metabolism	P
GO:0009266	171	0.999	1	0.999	1	response to temperature stimulus	P
GO:0009288	42	0.615	1	0.995	1	flagellum (sensu Bacteria)	C
GO:0009296	14	0.195	0.621	0.165	0.547	flagellum biogenesis	P
GO:0009306	52	0.885	1	0.717	1	protein secretion	P
GO:0009308	402	0.212	0.66	0.292	0.804	amine metabolism	P
GO:0009309	90	0.753	1	0.616	1	amine biosynthesis	P
GO:0009310	44	0.0566	0.23	0.239	0.697	amine catabolism	P
GO:0009314	98	0.538	1	0.319	0.852	response to radiation	P
GO:0009331	10	0.696	1	0.417	0.992	glycerol-3-phosphate dehydrogenase complex	C
GO:0009396	12	0.903	1	0.172	0.559	folic acid and derivative biosynthesis	P
GO:0009405	32	0.0989	0.384	0.489	1	pathogenesis	P
GO:0009409	157	0.999	1	1	1	response to cold	P
GO:0009410	10	0.697	1	0.853	1	response to xenobiotic stimulus	P
GO:0009411	36	0.183	0.595	0.0454	0.203	response to UV	P
GO:0009416	79	0.531	1	0.547	1	response to light stimulus	P
GO:0009434	15	0.553	1	0.553	1	flagellum (sensu Eukaryota)	C
GO:0009451	25	0.0273	0.124	0.0031	0.0173	RNA modification	P
GO:0009566	41	0.0765	0.305	0.118	0.432	fertilization	P
GO:0009581	44	0.997	1	0.99	1	detection of external stimulus	P
GO:0009582	38	0.996	1	0.951	1	detection of abiotic stimulus	P
GO:0009583	18	0.521	1	0.9	1	detection of light stimulus	P
GO:0009593	10	1	1	1	1	detection of chemical stimulus	P
GO:0009605	419	0.999	1	1	1	response to external stimulus	P
GO:0009607	137	0.949	1	0.986	1	response to biotic stimulus	P
GO:0009611	266	0.997	1	1	1	response to wounding	P
GO:0009612	17	0.97	1	0.994	1	response to mechanical stimulus	P
GO:0009615	35	0.994	1	0.998	1	response to virus	P
GO:0009617	69	0.971	1	0.997	1	response to bacterium	P
GO:0009620	14	0.517	1	0.915	1	response to fungus	P
GO:0009628	290	0.989	1	0.986	1	response to abiotic stimulus	P
GO:0009636	21	0.659	1	0.109	0.405	response to toxin	P
GO:0009653	969	1	1	1	1	morphogenesis	P
GO:0009698	37	0.624	1	0.0654	0.271	phenylpropanoid metabolism	P
GO:0009712	37	0.624	1	0.0654	0.271	catechol metabolism	P
GO:0009719	249	0.0719	0.288	0.000717	0.00547	response to endogenous stimulus	P
GO:0009725	37	0.496	1	0.85	1	response to hormone stimulus	P
GO:0009743	13	0.973	1	1	1	response to carbohydrate stimulus	P
GO:0009746	10	0.887	1	0.993	1	response to hexose stimulus	P
GO:0009749	10	0.887	1	0.993	1	response to glucose stimulus	P
GO:0009790	435	1	1	1	1	embryonic development	P
GO:0009791	75	0.699	1	0.718	1	post-embryonic development	P
GO:0009792	257	0.997	1	0.986	1	embryonic development (sensu Metazoa)	P
GO:0009798	13	0.989	1	0.955	1	axis specification	P
GO:0009799	33	0.647	1	0.602	1	determination of symmetry	P
GO:0009855	33	0.647	1	0.602	1	determination of bilateral symmetry	P
GO:0009880	38	1	1	1	1	embryonic pattern specification	P
GO:0009887	572	1	1	1	1	organ morphogenesis	P
GO:0009888	264	1	1	1	1	tissue development	P
GO:0009889	134	0.927	1	0.901	1	regulation of biosynthesis	P
GO:0009890	37	0.0865	0.341	0.16	0.537	negative regulation of biosynthesis	P
GO:0009891	67	0.996	1	0.994	1	positive regulation of biosynthesis	P
GO:0009892	349	0.565	1	0.642	1	negative regulation of metabolism	P
GO:0009893	456	1	1	1	1	positive regulation of metabolism	P
GO:0009894	22	0.873	1	0.9	1	regulation of catabolism	P
GO:0009897	91	0.586	1	0.93	1	external side of plasma membrane	C
GO:0009913	24	0.636	1	0.964	1	epidermal cell differentiation	P
GO:0009952	118	1	1	1	1	anterior/posterior pattern formation	P
GO:0009953	44	0.764	1	0.997	1	dorsal/ventral pattern formation	P
GO:0009954	22	1	1	1	1	proximal/distal pattern formation	P
GO:0009966	397	0.999	1	0.992	1	regulation of signal transduction	P
GO:0009967	129	0.982	1	0.862	1	positive regulation of signal transduction	P
GO:0009968	79	0.984	1	0.922	1	negative regulation of signal transduction	P
GO:0009975	18	0.962	1	0.791	1	cyclase activity	F
GO:0009986	180	0.834	1	0.989	1	cell surface	C
GO:0009987	9391	0.0451	0.191	0.000461	0.00373	cellular process	P
GO:0009991	28	0.369	0.9	0.618	1	response to extracellular stimulus	P
GO:0009994	15	0.298	0.8	0.57	1	oocyte differentiation	P
GO:0010001	37	0.977	1	1	1	glial cell differentiation	P
GO:0010033	42	0.976	1	0.97	1	response to organic substance	P
GO:0010035	17	0.606	1	0.911	1	response to inorganic substance	P
GO:0010038	16	0.606	1	0.881	1	response to metal ion	P
GO:0010092	13	1	1	1	1	specification of organ identity	P
GO:0010165	10	0.0798	0.318	0.114	0.419	response to X-ray	P
GO:0010181	12	0.214	0.662	0.629	1	FMN binding	F
GO:0010212	11	0.375	0.906	0.132	0.465	response to ionizing radiation	P
GO:0012501	476	0.608	1	0.306	0.828	programmed cell death	P
GO:0012502	118	0.319	0.832	0.0593	0.253	induction of programmed cell death	P
GO:0012505	279	0.0223	0.108	0.00199	0.0119	endomembrane system	C
GO:0012506	40	0.0886	0.35	0.0532	0.231	vesicle membrane	C
GO:0014003	10	0.432	0.98	0.745	1	oligodendrocyte development	P
GO:0014020	27	0.824	1	0.627	1	primary neural tube formation	P
GO:0014031	33	1	1	1	1	mesenchymal cell development	P
GO:0014032	28	0.997	1	1	1	neural crest cell development	P
GO:0014033	28	0.997	1	1	1	neural crest cell differentiation	P
GO:0014065	10	0.938	1	0.817	1	phosphoinositide 3-kinase cascade	P
GO:0014069	13	1	1	0.993	1	postsynaptic density	C
GO:0015002	24	0.169	0.56	0.153	0.517	heme-copper terminal oxidase activity	F
GO:0015031	470	1.24e-06	0.000281	5.98e-08	9.52e-05	protein transport	P
GO:0015035	10	0.929	1	0.503	1	protein disulfide oxidoreductase activity	F
GO:0015036	14	0.623	1	0.106	0.394	disulfide oxidoreductase activity	F
GO:0015057	32	0.746	1	0.904	1	thrombin receptor activity	F
GO:0015075	766	0.97	1	0.943	1	ion transporter activity	F
GO:0015077	103	0.0546	0.226	0.0521	0.228	monovalent inorganic cation transporter activity	F
GO:0015078	98	0.0648	0.26	0.04	0.183	hydrogen ion transporter activity	F
GO:0015082	28	0.442	0.989	0.0538	0.233	di-, tri-valent inorganic cation transporter activity	F
GO:0015103	38	0.613	1	0.983	1	inorganic anion transporter activity	F
GO:0015106	21	0.559	1	0.999	1	bicarbonate transporter activity	F
GO:0015108	21	0.56	1	0.998	1	chloride transporter activity	F
GO:0015116	10	0.266	0.749	0.658	1	sulfate transporter activity	F
GO:0015144	30	0.653	1	0.514	1	carbohydrate transporter activity	F
GO:0015145	12	0.308	0.821	0.185	0.587	monosaccharide transporter activity	F
GO:0015149	12	0.308	0.821	0.185	0.587	hexose transporter activity	F
GO:0015171	42	0.922	1	0.94	1	amino acid transporter activity	F
GO:0015175	10	0.995	1	0.791	1	neutral amino acid transporter activity	F
GO:0015179	26	0.836	1	0.998	1	L-amino acid transporter activity	F
GO:0015203	17	0.995	1	1	1	polyamine transporter activity	F
GO:0015238	33	0.995	1	0.638	1	drug transporter activity	F
GO:0015247	15	0.58	1	0.563	1	aminophospholipid transporter activity	F
GO:0015248	10	0.999	1	0.31	0.831	sterol transporter activity	F
GO:0015267	411	0.996	1	0.974	1	channel or pore class transporter activity	F
GO:0015268	411	0.996	1	0.974	1	alpha-type channel activity	F
GO:0015269	14	0.838	1	0.689	1	calcium-activated potassium channel activity	F
GO:0015276	89	0.924	1	1	1	ligand-gated ion channel activity	F
GO:0015290	217	1	1	1	1	electrochemical potential-driven transporter activity	F
GO:0015291	217	1	1	1	1	porter activity	F
GO:0015293	98	1	1	0.986	1	symporter activity	F
GO:0015294	91	1	1	0.971	1	solute:cation symporter activity	F
GO:0015296	58	0.973	1	0.746	1	anion:cation symporter activity	F
GO:0015297	78	0.994	1	0.998	1	antiporter activity	F
GO:0015298	44	0.999	1	0.899	1	solute:cation antiporter activity	F
GO:0015299	44	0.999	1	0.899	1	solute:hydrogen antiporter activity	F
GO:0015300	44	0.999	1	0.899	1	solute:solute antiporter activity	F
GO:0015301	21	0.559	1	0.999	1	anion:anion antiporter activity	F
GO:0015307	30	0.996	1	0.792	1	drug:hydrogen antiporter activity	F
GO:0015370	89	1	1	0.966	1	solute:sodium symporter activity	F
GO:0015380	20	0.566	1	0.998	1	anion exchanger activity	F
GO:0015385	15	0.989	1	0.855	1	sodium:hydrogen antiporter activity	F
GO:0015399	100	0.0567	0.23	0.0118	0.0607	primary active transporter activity	F
GO:0015405	100	0.0567	0.23	0.0118	0.0607	P-P-bond-hydrolysis-driven transporter activity	F
GO:0015450	17	0.322	0.838	0.00884	0.047	protein translocase activity	F
GO:0015457	17	0.935	1	0.999	1	auxiliary transport protein activity	F
GO:0015464	20	0.995	1	0.821	1	acetylcholine receptor activity	F
GO:0015491	21	0.981	1	0.976	1	cation:cation antiporter activity	F
GO:0015520	30	0.996	1	0.792	1	tetracycline:hydrogen antiporter activity	F
GO:0015629	213	0.0895	0.352	0.514	1	actin cytoskeleton	C
GO:0015630	252	0.165	0.554	0.0116	0.0607	microtubule cytoskeleton	C
GO:0015631	43	0.0462	0.193	0.0117	0.0607	tubulin binding	F
GO:0015662	54	0.259	0.736	0.122	0.444	ATPase activity, coupled to transmembrane movement of ions, phosphorylative mechanism	F
GO:0015669	14	0.994	1	1	1	gas transport	P
GO:0015671	12	1	1	1	1	oxygen transport	P
GO:0015672	328	0.969	1	0.985	1	monovalent inorganic cation transport	P
GO:0015674	148	0.821	1	0.902	1	di-, tri-valent inorganic cation transport	P
GO:0015698	167	1	1	1	1	inorganic anion transport	P
GO:0015749	22	0.954	1	0.638	1	monosaccharide transport	P
GO:0015758	21	0.942	1	0.596	1	glucose transport	P
GO:0015800	10	0.431	0.978	0.13	0.459	acidic amino acid transport	P
GO:0015807	12	0.256	0.731	0.349	0.899	L-amino acid transport	P
GO:0015813	10	0.431	0.978	0.13	0.459	glutamate transport	P
GO:0015833	38	1	1	1	1	peptide transport	P
GO:0015837	60	0.598	1	0.869	1	amine transport	P
GO:0015849	100	0.93	1	0.834	1	organic acid transport	P
GO:0015893	32	0.991	1	0.588	1	drug transport	P
GO:0015904	30	0.996	1	0.792	1	tetracycline transport	P
GO:0015914	18	0.455	0.996	0.415	0.99	phospholipid transport	P
GO:0015918	14	0.569	1	0.352	0.903	sterol transport	P
GO:0015923	13	0.365	0.894	0.218	0.664	mannosidase activity	F
GO:0015931	21	0.0311	0.141	0.114	0.419	nucleobase, nucleoside, nucleotide and nucleic acid transport	P
GO:0015932	15	0.0359	0.156	0.21	0.644	nucleobase, nucleoside, nucleotide and nucleic acid transporter activity	F
GO:0015934	18	0.113	0.43	0.498	1	large ribosomal subunit	C
GO:0015935	18	0.339	0.857	0.0941	0.358	small ribosomal subunit	C
GO:0015980	134	0.0035	0.0222	0.152	0.517	energy derivation by oxidation of organic compounds	P
GO:0015985	17	0.016	0.0779	0.258	0.736	energy coupled proton transport, down electrochemical gradient	P
GO:0015986	17	0.016	0.0779	0.258	0.736	ATP synthesis coupled proton transport	P
GO:0015992	48	0.0255	0.121	0.116	0.423	proton transport	P
GO:0016010	13	1	1	0.791	1	dystrophin-associated glycoprotein complex	C
GO:0016020	3763	1	1	1	1	membrane	C
GO:0016021	1835	1	1	1	1	integral to membrane	C
GO:0016023	178	0.503	1	0.633	1	cytoplasmic membrane-bound vesicle	C
GO:0016032	21	0.311	0.822	0.77	1	viral life cycle	P
GO:0016042	59	0.737	1	0.374	0.932	lipid catabolism	P
GO:0016043	1494	0.00634	0.0343	0.00369	0.0202	cell organization and biogenesis	P
GO:0016044	65	0.923	1	0.232	0.685	membrane organization and biogenesis	P
GO:0016049	79	0.64	1	0.994	1	cell growth	P
GO:0016051	91	0.324	0.841	0.663	1	carbohydrate biosynthesis	P
GO:0016052	80	0.0325	0.144	0.359	0.908	carbohydrate catabolism	P
GO:0016053	39	0.481	1	0.405	0.981	organic acid biosynthesis	P
GO:0016055	58	0.991	1	0.994	1	Wnt receptor signaling pathway	P
GO:0016064	82	0.415	0.961	0.757	1	immunoglobulin mediated immune response	P
GO:0016068	41	0.65	1	0.948	1	type I hypersensitivity	P
GO:0016070	306	3.56e-07	0.000281	4.23e-11	0	RNA metabolism	P
GO:0016071	95	0.00123	0.00901	0.00137	0.00868	mRNA metabolism	P
GO:0016072	31	0.284	0.781	0.104	0.388	rRNA metabolism	P
GO:0016089	37	0.624	1	0.0654	0.271	aromatic amino acid family biosynthesis, shikimate pathway	P
GO:0016125	38	0.556	1	0.0845	0.329	sterol metabolism	P
GO:0016126	10	0.962	1	0.368	0.924	sterol biosynthesis	P
GO:0016192	279	0.00092	0.00745	6.46e-05	0.00138	vesicle-mediated transport	P
GO:0016197	22	0.145	0.516	0.00071	0.00544	endosome transport	P
GO:0016209	52	0.192	0.62	0.895	1	antioxidant activity	F
GO:0016229	23	0.604	1	0.697	1	steroid dehydrogenase activity	F
GO:0016247	16	0.906	1	0.999	1	channel regulator activity	F
GO:0016251	10	0.0961	0.376	0.078	0.305	general RNA polymerase II transcription factor activity	F
GO:0016265	502	0.597	1	0.226	0.679	death	P
GO:0016272	10	0.547	1	0.404	0.979	prefoldin complex	C
GO:0016278	11	0.452	0.996	0.546	1	lysine N-methyltransferase activity	F
GO:0016279	11	0.452	0.996	0.546	1	protein-lysine N-methyltransferase activity	F
GO:0016298	65	0.766	1	0.987	1	lipase activity	F
GO:0016301	739	0.0551	0.227	0.0152	0.0769	kinase activity	F
GO:0016310	739	0.0915	0.355	0.23	0.685	phosphorylation	P
GO:0016311	134	0.564	1	0.105	0.393	dephosphorylation	P
GO:0016323	85	0.513	1	0.63	1	basolateral plasma membrane	C
GO:0016324	44	0.917	1	0.781	1	apical plasma membrane	C
GO:0016327	63	0.214	0.662	0.32	0.853	apicolateral plasma membrane	C
GO:0016331	51	0.971	1	0.939	1	morphogenesis of embryonic epithelium	P
GO:0016337	137	1	1	1	1	cell-cell adhesion	P
GO:0016358	36	0.991	1	0.803	1	dendrite development	P
GO:0016363	19	0.217	0.667	0.0433	0.194	nuclear matrix	C
GO:0016407	37	0.328	0.846	0.288	0.796	acetyltransferase activity	F
GO:0016410	40	0.185	0.598	0.187	0.593	N-acyltransferase activity	F
GO:0016444	24	0.151	0.524	0.151	0.513	somatic cell DNA recombination	P
GO:0016445	25	0.125	0.47	0.173	0.56	somatic diversification of immunoglobulins	P
GO:0016447	24	0.151	0.524	0.151	0.513	somatic recombination of immunoglobulin gene segments	P
GO:0016458	20	0.0563	0.23	0.0527	0.229	gene silencing	P
GO:0016459	48	0.091	0.354	0.982	1	myosin complex	C
GO:0016462	640	2.07e-05	0.000565	4.34e-06	0.000476	pyrophosphatase activity	F
GO:0016469	44	0.0345	0.152	0.0324	0.149	proton-transporting two-sector ATPase complex	C
GO:0016477	270	1	1	1	1	cell migration	P
GO:0016481	256	0.667	1	0.772	1	negative regulation of transcription	P
GO:0016485	78	0.423	0.967	0.117	0.425	protein processing	P
GO:0016491	723	0.0436	0.185	0.453	1	oxidoreductase activity	F
GO:0016493	30	0.822	1	0.992	1	C-C chemokine receptor activity	F
GO:0016494	28	0.896	1	0.99	1	C-X-C chemokine receptor activity	F
GO:0016500	22	0.999	1	1	1	protein-hormone receptor activity	F
GO:0016502	86	0.996	1	1	1	nucleotide receptor activity	F
GO:0016524	10	0.565	1	0.456	1	latrotoxin receptor activity	F
GO:0016525	15	0.929	1	0.755	1	negative regulation of angiogenesis	P
GO:0016528	11	0.437	0.983	0.239	0.697	sarcoplasm	C
GO:0016540	46	0.129	0.481	0.0977	0.37	protein autoprocessing	P
GO:0016563	161	0.959	1	0.793	1	transcriptional activator activity	F
GO:0016564	139	0.976	1	0.918	1	transcriptional repressor activity	F
GO:0016566	12	0.987	1	1	1	specific transcriptional repressor activity	F
GO:0016567	72	0.0737	0.294	0.0234	0.113	protein ubiquitination	P
GO:0016568	73	0.00293	0.0194	0.00599	0.0317	chromatin modification	P
GO:0016569	39	0.116	0.442	0.0713	0.286	covalent chromatin modification	P
GO:0016570	35	0.198	0.628	0.193	0.608	histone modification	P
GO:0016571	13	0.942	1	0.444	1	histone methylation	P
GO:0016585	20	0.00968	0.0499	0.0428	0.192	chromatin remodeling complex	C
GO:0016591	51	0.0365	0.159	0.06	0.256	DNA-directed RNA polymerase II, holoenzyme	C
GO:0016597	13	0.998	1	0.853	1	amino acid binding	F
GO:0016601	11	0.67	1	0.902	1	Rac protein signal transduction	P
GO:0016604	43	0.00205	0.0145	0.000238	0.00255	nuclear body	C
GO:0016605	19	0.00277	0.0188	0.00769	0.0404	PML body	C
GO:0016607	13	0.502	1	0.144	0.496	nuclear speck	C
GO:0016614	102	0.392	0.927	0.458	1	oxidoreductase activity, acting on CH-OH group of donors	F
GO:0016616	90	0.318	0.832	0.491	1	oxidoreductase activity, acting on the CH-OH group of donors, NAD or NADP as acceptor	F
GO:0016620	12	0.384	0.917	0.39	0.958	oxidoreductase activity, acting on the aldehyde or oxo group of donors, NAD or NADP as acceptor	F
GO:0016627	71	0.194	0.621	0.0264	0.125	oxidoreductase activity, acting on the CH-CH group of donors	F
GO:0016628	40	0.696	1	0.0882	0.341	oxidoreductase activity, acting on the CH-CH group of donors, NAD or NADP as acceptor	F
GO:0016638	12	0.886	1	0.691	1	oxidoreductase activity, acting on the CH-NH2 group of donors	F
GO:0016641	10	0.968	1	0.909	1	oxidoreductase activity, acting on the CH-NH2 group of donors, oxygen as acceptor	F
GO:0016645	19	0.346	0.867	0.686	1	oxidoreductase activity, acting on the CH-NH group of donors	F
GO:0016646	11	0.759	1	0.732	1	oxidoreductase activity, acting on the CH-NH group of donors, NAD or NADP as acceptor	F
GO:0016651	45	0.102	0.394	0.247	0.713	oxidoreductase activity, acting on NADH or NADPH	F
GO:0016655	28	0.0668	0.27	0.125	0.448	oxidoreductase activity, acting on NADH or NADPH, quinone or similar compound as acceptor	F
GO:0016667	15	0.906	1	0.103	0.388	oxidoreductase activity, acting on sulfur group of donors	F
GO:0016675	24	0.169	0.56	0.153	0.517	oxidoreductase activity, acting on heme group of donors	F
GO:0016676	24	0.169	0.56	0.153	0.517	oxidoreductase activity, acting on heme group of donors, oxygen as acceptor	F
GO:0016679	11	0.215	0.663	0.265	0.753	oxidoreductase activity, acting on diphenols and related substances as donors	F
GO:0016681	11	0.215	0.663	0.265	0.753	oxidoreductase activity, acting on diphenols and related substances as donors, cytochrome as acceptor	F
GO:0016684	38	0.714	1	1	1	oxidoreductase activity, acting on peroxide as acceptor	F
GO:0016701	16	0.269	0.751	0.885	1	oxidoreductase activity, acting on single donors with incorporation of molecular oxygen	F
GO:0016702	16	0.269	0.751	0.885	1	oxidoreductase activity, acting on single donors with incorporation of molecular oxygen, incorporation of two atoms of oxygen	F
GO:0016705	101	0.448	0.996	0.868	1	oxidoreductase activity, acting on paired donors, with incorporation or reduction of molecular oxygen	F
GO:0016706	23	0.133	0.491	0.524	1	oxidoreductase activity, acting on paired donors, with incorporation or reduction of molecular oxygen, 2-oxoglutarate as one donor, and incorporation of one atom each of oxygen into both donors	F
GO:0016709	22	0.0619	0.25	0.0385	0.177	oxidoreductase activity, acting on paired donors, with incorporation or reduction of molecular oxygen, NAD or NADH as one donor, and incorporation of one atom of oxygen	F
GO:0016712	27	0.975	1	1	1	oxidoreductase activity, acting on paired donors, with incorporation or reduction of molecular oxygen, reduced flavin or flavoprotein as one donor, and incorporation of one atom of oxygen	F
GO:0016740	1411	0.000104	0.00154	5.36e-05	0.00134	transferase activity	F
GO:0016741	125	0.00523	0.0302	0.000698	0.00536	transferase activity, transferring one-carbon groups	F
GO:0016746	133	0.383	0.917	0.317	0.849	transferase activity, transferring acyl groups	F
GO:0016747	103	0.354	0.875	0.252	0.724	transferase activity, transferring groups other than amino-acyl groups	F
GO:0016755	22	0.788	1	0.945	1	transferase activity, transferring amino-acyl groups	F
GO:0016757	171	0.624	1	0.677	1	transferase activity, transferring glycosyl groups	F
GO:0016758	102	0.705	1	0.602	1	transferase activity, transferring hexosyl groups	F
GO:0016763	39	0.139	0.502	0.249	0.717	transferase activity, transferring pentosyl groups	F
GO:0016765	37	0.595	1	0.812	1	transferase activity, transferring alkyl or aryl (other than methyl) groups	F
GO:0016769	28	0.0153	0.0745	0.0179	0.0904	transferase activity, transferring nitrogenous groups	F
GO:0016772	867	0.00376	0.0235	0.000342	0.00322	transferase activity, transferring phosphorus-containing groups	F
GO:0016773	712	0.0318	0.144	0.0274	0.13	phosphotransferase activity, alcohol group as acceptor	F
GO:0016775	12	0.307	0.821	0.971	1	phosphotransferase activity, nitrogenous group as acceptor	F
GO:0016776	20	0.268	0.751	0.184	0.587	phosphotransferase activity, phosphate group as acceptor	F
GO:0016779	95	0.0206	0.1	0.00133	0.00857	nucleotidyltransferase activity	F
GO:0016780	12	0.577	1	0.0939	0.358	phosphotransferase activity, for other substituted phosphate groups	F
GO:0016782	44	0.0696	0.281	0.388	0.952	transferase activity, transferring sulfur-containing groups	F
GO:0016787	1978	2.03e-06	0.000281	8.68e-06	0.000529	hydrolase activity	F
GO:0016788	541	0.0945	0.369	0.0701	0.284	hydrolase activity, acting on ester bonds	F
GO:0016789	86	0.788	1	0.995	1	carboxylic ester hydrolase activity	F
GO:0016790	72	0.0178	0.0871	0.000428	0.00363	thiolester hydrolase activity	F
GO:0016791	197	0.199	0.629	0.0289	0.136	phosphoric monoester hydrolase activity	F
GO:0016796	10	0.292	0.795	0.383	0.951	exonuclease activity, active with either ribo- or deoxyribonucleic acids and producing 5'-phosphomonoesters	F
GO:0016798	111	0.0496	0.208	0.00099	0.00676	hydrolase activity, acting on glycosyl bonds	F
GO:0016799	15	0.32	0.836	0.0944	0.359	hydrolase activity, hydrolyzing N-glycosyl compounds	F
GO:0016806	10	0.388	0.921	0.224	0.676	dipeptidyl-peptidase and tripeptidyl-peptidase activity	F
GO:0016810	89	0.00323	0.0206	0.0912	0.348	hydrolase activity, acting on carbon-nitrogen (but not peptide) bonds	F
GO:0016811	36	0.00938	0.0488	0.0881	0.341	hydrolase activity, acting on carbon-nitrogen (but not peptide) bonds, in linear amides	F
GO:0016813	13	0.168	0.56	0.451	1	hydrolase activity, acting on carbon-nitrogen (but not peptide) bonds, in linear amidines	F
GO:0016814	23	0.155	0.537	0.138	0.482	hydrolase activity, acting on carbon-nitrogen (but not peptide) bonds, in cyclic amidines	F
GO:0016817	646	1.66e-05	0.0005	2.79e-06	0.000268	hydrolase activity, acting on acid anhydrides	F
GO:0016818	644	2.48e-05	0.000569	3.52e-06	0.000431	hydrolase activity, acting on acid anhydrides, in phosphorus-containing anhydrides	F
GO:0016820	119	0.0268	0.122	0.195	0.609	hydrolase activity, acting on acid anhydrides, catalyzing transmembrane movement of substances	F
GO:0016829	123	0.038	0.165	0.477	1	lyase activity	F
GO:0016830	36	0.0824	0.326	0.328	0.863	carbon-carbon lyase activity	F
GO:0016831	27	0.182	0.591	0.298	0.816	carboxy-lyase activity	F
GO:0016835	44	0.0481	0.201	0.374	0.931	carbon-oxygen lyase activity	F
GO:0016836	36	0.028	0.126	0.239	0.697	hydro-lyase activity	F
GO:0016846	12	0.562	1	0.886	1	carbon-sulfur lyase activity	F
GO:0016849	21	0.994	1	1	1	phosphorus-oxygen lyase activity	F
GO:0016853	96	0.139	0.502	0.125	0.448	isomerase activity	F
GO:0016854	10	0.52	1	0.401	0.977	racemase and epimerase activity	F
GO:0016859	21	0.478	1	0.126	0.45	cis-trans isomerase activity	F
GO:0016860	18	0.466	1	0.72	1	intramolecular oxidoreductase activity	F
GO:0016866	20	0.916	1	0.919	1	intramolecular transferase activity	F
GO:0016868	15	0.884	1	0.96	1	intramolecular transferase activity, phosphotransferases	F
GO:0016874	286	4.15e-06	0.000324	1.59e-08	9.52e-05	ligase activity	F
GO:0016875	69	0.000605	0.00541	5.57e-05	0.00134	ligase activity, forming carbon-oxygen bonds	F
GO:0016876	69	0.000605	0.00541	5.57e-05	0.00134	ligase activity, forming aminoacyl-tRNA and related compounds	F
GO:0016879	193	0.00153	0.0109	0.000226	0.00253	ligase activity, forming carbon-nitrogen bonds	F
GO:0016881	158	0.00019	0.00205	5.76e-05	0.00136	acid-amino acid ligase activity	F
GO:0016887	310	0.000679	0.00591	0.000194	0.00222	ATPase activity	F
GO:0016891	13	0.273	0.755	0.114	0.419	endoribonuclease activity, producing 5'-phosphomonoesters	F
GO:0016892	14	0.85	1	0.993	1	endoribonuclease activity, producing 3'-phosphomonoesters	F
GO:0016893	17	0.167	0.557	0.0301	0.14	endonuclease activity, active with either ribo- or deoxyribonucleic acids and producing 5'-phosphomonoesters	F
GO:0016894	17	0.406	0.947	0.682	1	endonuclease activity, active with either ribo- or deoxyribonucleic acids and producing 3'-phosphomonoesters	F
GO:0016903	18	0.231	0.691	0.0971	0.368	oxidoreductase activity, acting on the aldehyde or oxo group of donors	F
GO:0016917	53	0.797	1	1	1	GABA receptor activity	F
GO:0016986	13	0.105	0.404	1.97e-05	0.000805	transcription initiation factor activity	F
GO:0016998	16	0.761	1	0.445	1	cell wall catabolism	P
GO:0017015	18	0.529	1	0.206	0.637	regulation of transforming growth factor beta receptor signaling pathway	P
GO:0017016	42	0.558	1	0.803	1	Ras GTPase binding	F
GO:0017017	11	1	1	1	1	MAP kinase phosphatase activity	F
GO:0017022	11	0.938	1	0.418	0.992	myosin binding	F
GO:0017038	85	0.0838	0.331	0.0225	0.112	protein import	P
GO:0017048	19	0.714	1	0.686	1	Rho GTPase binding	F
GO:0017053	11	0.236	0.693	0.862	1	transcriptional repressor complex	C
GO:0017076	1690	1.77e-08	0.000118	5.41e-09	8.33e-05	purine nucleotide binding	F
GO:0017111	625	3.54e-05	0.000722	1.72e-05	0.000805	nucleoside-triphosphatase activity	F
GO:0017124	14	0.551	1	0.191	0.604	SH3 domain binding	F
GO:0017127	10	0.999	1	0.31	0.831	cholesterol transporter activity	F
GO:0017137	17	0.887	1	0.87	1	Rab GTPase binding	F
GO:0017148	30	0.257	0.732	0.196	0.613	negative regulation of protein biosynthesis	P
GO:0017153	50	0.98	1	0.76	1	sodium:dicarboxylate symporter activity	F
GO:0017156	14	0.48	1	0.965	1	calcium ion-dependent exocytosis	P
GO:0017157	11	0.287	0.785	0.479	1	regulation of exocytosis	P
GO:0018024	11	0.452	0.996	0.546	1	histone-lysine N-methyltransferase activity	F
GO:0018105	12	0.496	1	0.631	1	peptidyl-serine phosphorylation	P
GO:0018108	61	0.958	1	0.993	1	peptidyl-tyrosine phosphorylation	P
GO:0018149	16	0.875	1	1	1	peptide cross-linking	P
GO:0018193	108	0.533	1	0.877	1	peptidyl-amino acid modification	P
GO:0018209	14	0.638	1	0.72	1	peptidyl-serine modification	P
GO:0018210	10	0.679	1	0.933	1	peptidyl-threonine modification	P
GO:0018212	61	0.958	1	0.993	1	peptidyl-tyrosine modification	P
GO:0018958	59	0.924	1	0.54	1	phenol metabolism	P
GO:0019001	340	0.00818	0.0436	0.173	0.56	guanyl nucleotide binding	F
GO:0019012	10	0.999	1	0.902	1	virion	C
GO:0019028	10	0.999	1	0.902	1	viral capsid	C
GO:0019058	12	0.71	1	0.998	1	viral infectious cycle	P
GO:0019098	13	1	1	1	1	reproductive behavior	P
GO:0019199	106	0.998	1	1	1	transmembrane receptor protein kinase activity	F
GO:0019200	28	0.638	1	0.0589	0.253	carbohydrate kinase activity	F
GO:0019201	10	0.562	1	0.132	0.465	nucleotide kinase activity	F
GO:0019205	30	0.289	0.79	0.0969	0.368	nucleobase, nucleoside, nucleotide kinase activity	F
GO:0019207	64	0.802	1	0.875	1	kinase regulator activity	F
GO:0019208	29	0.361	0.887	0.732	1	phosphatase regulator activity	F
GO:0019210	13	0.847	1	0.994	1	kinase inhibitor activity	F
GO:0019213	15	0.0178	0.0871	0.0706	0.284	deacetylase activity	F
GO:0019216	27	0.269	0.751	0.629	1	regulation of lipid metabolism	P
GO:0019218	12	0.381	0.914	0.751	1	regulation of steroid metabolism	P
GO:0019219	1751	0.808	1	0.000155	0.00203	regulation of nucleobase, nucleoside, nucleotide and nucleic acid metabolism	P
GO:0019220	97	1	1	0.998	1	regulation of phosphate metabolism	P
GO:0019221	32	0.931	1	0.981	1	cytokine and chemokine mediated signaling pathway	P
GO:0019222	2034	0.783	1	0.000554	0.00431	regulation of metabolism	P
GO:0019226	187	0.998	1	1	1	transmission of nerve impulse	P
GO:0019233	20	1	1	0.997	1	sensory perception of pain	P
GO:0019239	20	0.52	1	0.354	0.904	deaminase activity	F
GO:0019290	37	0.624	1	0.0654	0.271	siderophore biosynthesis	P
GO:0019318	110	0.0531	0.219	0.417	0.992	hexose metabolism	P
GO:0019319	21	0.588	1	0.928	1	hexose biosynthesis	P
GO:0019320	57	0.0181	0.0874	0.127	0.453	hexose catabolism	P
GO:0019362	18	0.31	0.822	0.544	1	pyridine nucleotide metabolism	P
GO:0019395	16	0.0555	0.227	0.0725	0.289	fatty acid oxidation	P
GO:0019438	43	0.614	1	0.0569	0.243	aromatic compound biosynthesis	P
GO:0019538	2657	1.05e-06	0.000281	6.62e-05	0.00138	protein metabolism	P
GO:0019540	37	0.624	1	0.0654	0.271	siderophore biosynthesis from catechol	P
GO:0019717	26	0.816	1	0.997	1	synaptosome	C
GO:0019722	21	0.903	1	0.993	1	calcium-mediated signaling	P
GO:0019724	83	0.42	0.967	0.78	1	B cell mediated immunity	P
GO:0019725	186	0.0516	0.215	0.669	1	cell homeostasis	P
GO:0019748	68	0.357	0.882	0.0223	0.112	secondary metabolism	P
GO:0019751	27	0.884	1	0.275	0.773	polyol metabolism	P
GO:0019752	445	0.0344	0.152	0.0186	0.0938	carboxylic acid metabolism	P
GO:0019783	63	0.0172	0.0838	0.000772	0.00569	small conjugating protein-specific protease activity	F
GO:0019787	138	0.00129	0.00933	0.00011	0.00173	small conjugating protein ligase activity	F
GO:0019825	14	1	1	1	1	oxygen binding	F
GO:0019827	15	0.938	1	0.357	0.907	stem cell maintenance	P
GO:0019829	43	0.0346	0.152	0.0658	0.272	cation-transporting ATPase activity	F
GO:0019835	11	0.446	0.995	0.103	0.388	cytolysis	P
GO:0019838	75	1	1	1	1	growth factor binding	F
GO:0019840	11	0.674	1	0.45	1	isoprenoid binding	F
GO:0019842	94	0.00501	0.0297	0.0499	0.223	vitamin binding	F
GO:0019861	64	0.561	1	0.937	1	flagellum	C
GO:0019866	215	3.74e-05	0.000722	1.3e-06	0.000176	organelle inner membrane	C
GO:0019867	23	0.0377	0.164	0.000102	0.0017	outer membrane	C
GO:0019882	62	0.994	1	0.895	1	antigen processing and presentation	P
GO:0019884	13	0.716	1	0.249	0.717	antigen processing and presentation of exogenous antigen	P
GO:0019887	50	0.971	1	0.994	1	protein kinase regulator activity	F
GO:0019888	28	0.365	0.894	0.736	1	protein phosphatase regulator activity	F
GO:0019897	27	0.295	0.796	0.355	0.905	extrinsic to plasma membrane	C
GO:0019898	55	0.472	1	0.415	0.99	extrinsic to membrane	C
GO:0019899	167	0.208	0.652	0.411	0.988	enzyme binding	F
GO:0019900	55	0.462	1	0.344	0.891	kinase binding	F
GO:0019901	46	0.31	0.822	0.564	1	protein kinase binding	F
GO:0019904	96	0.072	0.288	0.107	0.399	protein domain specific binding	F
GO:0019915	12	0.219	0.67	0.609	1	sequestering of lipid	P
GO:0019932	95	0.853	1	0.967	1	second-messenger-mediated signaling	P
GO:0019933	35	0.954	1	0.984	1	cAMP-mediated signaling	P
GO:0019935	37	0.973	1	0.935	1	cyclic-nucleotide-mediated signaling	P
GO:0019941	145	0.00564	0.0317	0.000154	0.00203	modification-dependent protein catabolism	P
GO:0019953	187	0.235	0.693	0.0961	0.366	sexual reproduction	P
GO:0019955	90	0.914	1	1	1	cytokine binding	F
GO:0019956	40	0.958	1	0.999	1	chemokine binding	F
GO:0019957	30	0.822	1	0.992	1	C-C chemokine binding	F
GO:0019958	28	0.896	1	0.99	1	C-X-C chemokine binding	F
GO:0019965	45	0.722	1	1	1	interleukin binding	F
GO:0019966	26	1	1	1	1	interleukin-1 binding	F
GO:0020027	10	0.161	0.549	0.923	1	hemoglobin metabolism	P
GO:0020037	153	0.746	1	1	1	heme binding	F
GO:0021510	30	1	1	1	1	spinal cord development	P
GO:0021515	21	1	1	1	1	cell differentiation in spinal cord	P
GO:0021517	15	1	1	1	1	ventral spinal cord development	P
GO:0021522	13	1	1	1	1	spinal cord motor neuron differentiation	P
GO:0021532	12	1	1	1	1	neural tube patterning	P
GO:0021533	10	0.938	1	1	1	cell differentiation in hindbrain	P
GO:0021536	23	0.989	1	1	1	diencephalon development	P
GO:0021537	43	0.999	1	0.997	1	telencephalon development	P
GO:0021543	29	0.959	1	0.885	1	pallium development	P
GO:0021545	17	0.993	1	1	1	cranial nerve development	P
GO:0021549	24	0.921	1	0.96	1	cerebellum development	P
GO:0021575	18	0.916	1	1	1	hindbrain morphogenesis	P
GO:0021587	17	0.871	1	1	1	cerebellum morphogenesis	P
GO:0021602	10	1	1	1	1	cranial nerve morphogenesis	P
GO:0021675	22	0.978	1	1	1	nerve development	P
GO:0021680	10	0.646	1	0.518	1	cerebellar Purkinje cell layer development	P
GO:0021695	17	0.627	1	0.744	1	cerebellar cortex development	P
GO:0021696	14	0.718	1	0.995	1	cerebellar cortex morphogenesis	P
GO:0021697	10	0.938	1	1	1	cerebellar cortex formation	P
GO:0021700	66	0.914	1	1	1	developmental maturation	P
GO:0021761	19	0.968	1	0.92	1	limbic system development	P
GO:0021766	15	0.812	1	0.692	1	hippocampus development	P
GO:0021782	13	0.643	1	0.84	1	glial cell development	P
GO:0021872	10	1	1	1	1	generation of neurons in the forebrain	P
GO:0021885	12	0.71	1	0.863	1	forebrain cell migration	P
GO:0021895	11	0.993	1	0.988	1	cerebral cortex neuron differentiation	P
GO:0021915	49	0.956	1	0.964	1	neural tube development	P
GO:0021952	11	0.934	1	0.996	1	central nervous system projection neuron axonogenesis	P
GO:0021953	31	0.956	1	1	1	central nervous system neuron differentiation	P
GO:0021954	25	0.978	1	0.999	1	central nervous system neuron development	P
GO:0021955	12	0.857	1	0.836	1	central nervous system neuron axonogenesis	P
GO:0021983	19	0.924	1	1	1	pituitary gland development	P
GO:0021987	19	0.493	1	0.304	0.826	cerebral cortex development	P
GO:0022008	326	1	1	1	1	neurogenesis	P
GO:0022029	11	0.613	1	0.792	1	telencephalon cell migration	P
GO:0022037	29	0.99	1	0.995	1	metencephalon development	P
GO:0030001	422	0.999	1	0.992	1	metal ion transport	P
GO:0030003	95	0.138	0.502	0.807	1	cation homeostasis	P
GO:0030005	86	0.239	0.7	0.806	1	di-, tri-valent inorganic cation homeostasis	P
GO:0030016	51	0.885	1	0.985	1	myofibril	C
GO:0030017	41	0.787	1	0.967	1	sarcomere	C
GO:0030018	24	0.786	1	0.598	1	Z disc	C
GO:0030027	38	0.974	1	0.306	0.827	lamellipodium	C
GO:0030029	135	0.158	0.545	0.927	1	actin filament-based process	P
GO:0030030	249	1	1	1	1	cell projection organization and biogenesis	P
GO:0030031	69	0.459	1	0.0372	0.172	cell projection biogenesis	P
GO:0030032	13	0.718	1	0.0304	0.141	lamellipodium biogenesis	P
GO:0030035	15	0.26	0.737	0.103	0.388	microspike biogenesis	P
GO:0030036	124	0.287	0.785	0.802	1	actin cytoskeleton organization and biogenesis	P
GO:0030041	23	0.101	0.391	0.502	1	actin filament polymerization	P
GO:0030054	166	0.401	0.942	0.594	1	cell junction	C
GO:0030055	45	0.387	0.921	0.385	0.951	cell-matrix junction	C
GO:0030072	30	1	1	1	1	peptide hormone secretion	P
GO:0030073	25	1	1	1	1	insulin secretion	P
GO:0030097	186	0.266	0.749	0.941	1	hemopoiesis	P
GO:0030098	83	0.121	0.458	0.694	1	lymphocyte differentiation	P
GO:0030099	92	0.208	0.651	0.702	1	myeloid cell differentiation	P
GO:0030100	22	0.446	0.995	0.153	0.518	regulation of endocytosis	P
GO:0030111	24	1	1	0.996	1	regulation of Wnt receptor signaling pathway	P
GO:0030117	56	2.47e-05	0.000569	6.62e-06	0.000522	membrane coat	C
GO:0030118	28	0.00508	0.0297	0.00161	0.0101	clathrin coat	C
GO:0030119	22	0.0325	0.144	0.0102	0.0538	membrane coat adaptor complex	C
GO:0030120	18	0.00107	0.00829	0.00143	0.00901	vesicle coat	C
GO:0030131	22	0.0325	0.144	0.0102	0.0538	clathrin adaptor complex	C
GO:0030133	26	0.0686	0.278	0.395	0.967	transport vesicle	C
GO:0030135	89	0.538	1	0.652	1	coated vesicle	C
GO:0030136	74	0.839	1	0.96	1	clathrin-coated vesicle	C
GO:0030139	13	0.686	1	0.425	1	endocytic vesicle	C
GO:0030141	27	0.992	1	0.947	1	secretory granule	C
GO:0030145	20	0.794	1	0.103	0.388	manganese ion binding	F
GO:0030148	10	0.141	0.508	0.427	1	sphingolipid biosynthesis	P
GO:0030154	852	1	1	1	1	cell differentiation	P
GO:0030155	50	0.589	1	0.989	1	regulation of cell adhesion	P
GO:0030163	178	0.000847	0.00701	3.06e-06	0.000386	protein catabolism	P
GO:0030165	13	0.953	1	0.98	1	PDZ domain binding	F
GO:0030166	14	1	1	0.997	1	proteoglycan biosynthesis	P
GO:0030169	10	0.173	0.57	0.0719	0.287	low-density lipoprotein binding	F
GO:0030170	50	0.00886	0.0464	0.0218	0.11	pyridoxal phosphate binding	F
GO:0030173	29	0.735	1	0.982	1	integral to Golgi membrane	C
GO:0030175	10	0.221	0.674	0.0983	0.372	filopodium	C
GO:0030176	25	0.866	1	0.433	1	integral to endoplasmic reticulum membrane	C
GO:0030178	16	0.999	1	0.91	1	negative regulation of Wnt receptor signaling pathway	P
GO:0030182	271	1	1	1	1	neuron differentiation	P
GO:0030183	33	0.47	1	0.83	1	B cell differentiation	P
GO:0030193	10	0.262	0.746	0.0314	0.145	regulation of blood coagulation	P
GO:0030198	72	1	1	1	1	extracellular matrix organization and biogenesis	P
GO:0030199	17	1	1	1	1	collagen fibril organization	P
GO:0030203	20	0.821	1	0.943	1	glycosaminoglycan metabolism	P
GO:0030216	21	0.634	1	0.998	1	keratinocyte differentiation	P
GO:0030217	62	0.122	0.462	0.874	1	T cell differentiation	P
GO:0030218	38	0.131	0.488	0.602	1	erythrocyte differentiation	P
GO:0030225	12	0.992	1	0.539	1	macrophage differentiation	P
GO:0030234	587	0.987	1	0.989	1	enzyme regulator activity	F
GO:0030239	10	0.231	0.691	1	1	myofibril assembly	P
GO:0030246	149	0.956	1	0.882	1	carbohydrate binding	F
GO:0030247	48	0.961	1	0.955	1	polysaccharide binding	F
GO:0030258	29	0.656	1	0.468	1	lipid modification	P
GO:0030261	12	0.273	0.755	0.102	0.385	chromosome condensation	P
GO:0030262	15	0.193	0.62	0.0805	0.314	apoptotic nuclear changes	P
GO:0030278	30	0.627	1	0.65	1	regulation of ossification	P
GO:0030282	30	0.41	0.953	0.772	1	bone mineralization	P
GO:0030286	15	0.254	0.73	0.768	1	dynein complex	C
GO:0030288	21	0.987	1	0.988	1	periplasmic space (sensu Proteobacteria)	C
GO:0030301	13	0.506	1	0.301	0.819	cholesterol transport	P
GO:0030308	32	0.156	0.539	0.818	1	negative regulation of cell growth	P
GO:0030312	24	0.991	1	0.995	1	external encapsulating structure	C
GO:0030313	22	0.988	1	0.99	1	cell envelope	C
GO:0030316	18	0.962	1	0.846	1	osteoclast differentiation	P
GO:0030317	15	0.398	0.936	0.661	1	sperm motility	P
GO:0030318	17	1	1	0.998	1	melanocyte differentiation	P
GO:0030323	64	0.999	1	0.995	1	respiratory tube development	P
GO:0030324	62	0.998	1	0.992	1	lung development	P
GO:0030326	71	1	1	1	1	embryonic limb morphogenesis	P
GO:0030330	16	0.193	0.62	0.0292	0.136	DNA damage response, signal transduction by p53 class mediator	P
GO:0030334	66	0.983	1	0.94	1	regulation of cell migration	P
GO:0030335	30	0.83	1	0.759	1	positive regulation of cell migration	P
GO:0030336	17	0.763	1	0.875	1	negative regulation of cell migration	P
GO:0030384	38	0.274	0.755	0.0562	0.241	phosphoinositide metabolism	P
GO:0030414	146	1	1	1	1	protease inhibitor activity	F
GO:0030424	56	0.983	1	0.981	1	axon	C
GO:0030425	40	0.99	1	0.661	1	dendrite	C
GO:0030426	16	0.342	0.858	0.931	1	growth cone	C
GO:0030427	16	0.342	0.858	0.931	1	site of polarized growth	C
GO:0030433	10	0.254	0.73	0.315	0.845	ER-associated protein catabolism	P
GO:0030500	20	0.422	0.967	0.638	1	regulation of bone mineralization	P
GO:0030501	13	0.581	1	0.859	1	positive regulation of bone mineralization	P
GO:0030509	38	0.998	1	1	1	BMP signaling pathway	P
GO:0030510	18	0.986	1	1	1	regulation of BMP signaling pathway	P
GO:0030514	11	1	1	1	1	negative regulation of BMP signaling pathway	P
GO:0030516	12	0.255	0.73	0.967	1	regulation of axon extension	P
GO:0030518	21	0.41	0.954	0.0697	0.284	steroid hormone receptor signaling pathway	P
GO:0030521	11	0.148	0.522	0.0605	0.257	androgen receptor signaling pathway	P
GO:0030522	28	0.72	1	0.165	0.547	intracellular receptor-mediated signaling pathway	P
GO:0030528	1074	0.998	1	0.998	1	transcription regulator activity	F
GO:0030529	321	0.00993	0.0508	0.00335	0.0184	ribonucleoprotein complex	C
GO:0030534	71	0.886	1	0.99	1	adult behavior	P
GO:0030539	10	1	1	0.975	1	male genitalia development	P
GO:0030554	1392	1.51e-07	0.000238	5.86e-10	0	adenyl nucleotide binding	F
GO:0030593	12	0.928	1	0.996	1	neutrophil chemotaxis	P
GO:0030594	187	0.999	1	1	1	neurotransmitter receptor activity	F
GO:0030595	21	0.924	1	1	1	leukocyte chemotaxis	P
GO:0030658	11	0.0042	0.0255	0.0331	0.151	transport vesicle membrane	C
GO:0030659	25	0.00877	0.0462	0.013	0.0661	cytoplasmic vesicle membrane	C
GO:0030660	11	0.0042	0.0255	0.0331	0.151	Golgi-associated vesicle membrane	C
GO:0030662	19	0.00195	0.0138	0.00231	0.0135	coated vesicle membrane	C
GO:0030674	20	0.519	1	0.864	1	protein binding, bridging	F
GO:0030693	14	0.556	1	0.165	0.547	caspase activity	F
GO:0030695	286	0.216	0.664	0.349	0.899	GTPase regulator activity	F
GO:0030705	103	0.155	0.537	0.539	1	cytoskeleton-dependent intracellular transport	P
GO:0030799	11	0.676	1	0.717	1	regulation of cyclic nucleotide metabolism	P
GO:0030832	25	0.135	0.493	0.669	1	regulation of actin filament length	P
GO:0030833	19	0.134	0.493	0.587	1	regulation of actin filament polymerization	P
GO:0030855	43	0.991	1	0.991	1	epithelial cell differentiation	P
GO:0030863	24	0.198	0.628	0.667	1	cortical cytoskeleton	C
GO:0030864	16	0.36	0.887	0.915	1	cortical actin cytoskeleton	C
GO:0030878	12	1	1	1	1	thyroid gland development	P
GO:0030879	30	0.934	1	1	1	mammary gland development	P
GO:0030888	17	0.994	1	1	1	regulation of B cell proliferation	P
GO:0030890	12	1	1	1	1	positive regulation of B cell proliferation	P
GO:0030900	115	1	1	1	1	forebrain development	P
GO:0030901	14	1	1	1	1	midbrain development	P
GO:0030902	49	1	1	1	1	hindbrain development	P
GO:0030968	15	0.423	0.967	0.3	0.818	unfolded protein response	P
GO:0030983	11	0.011	0.0559	0.000838	0.00597	mismatched DNA binding	F
GO:0031012	196	1	1	1	1	extracellular matrix	C
GO:0031016	17	1	1	1	1	pancreas development	P
GO:0031018	10	1	1	1	1	endocrine pancreas development	P
GO:0031023	12	0.33	0.846	0.0284	0.134	microtubule organizing center organization and biogenesis	P
GO:0031069	14	1	1	1	1	hair follicle morphogenesis	P
GO:0031072	58	0.139	0.502	0.00242	0.0141	heat shock protein binding	F
GO:0031090	504	1.66e-06	0.000281	2e-09	8.33e-05	organelle membrane	C
GO:0031098	35	0.933	1	0.846	1	stress-activated protein kinase signaling pathway	P
GO:0031099	13	0.999	1	0.998	1	regeneration	P
GO:0031105	12	0.0898	0.352	0.298	0.816	septin complex	C
GO:0031109	19	0.337	0.852	0.281	0.784	microtubule polymerization or depolymerization	P
GO:0031110	17	0.194	0.621	0.272	0.768	regulation of microtubule polymerization or depolymerization	P
GO:0031111	14	0.085	0.336	0.138	0.482	negative regulation of microtubule polymerization or depolymerization	P
GO:0031114	13	0.103	0.397	0.24	0.697	regulation of microtubule depolymerization	P
GO:0031128	14	1	1	1	1	induction	P
GO:0031175	177	1	1	1	1	neurite development	P
GO:0031177	17	0.0399	0.173	0.387	0.952	phosphopantetheine binding	F
GO:0031214	105	0.988	1	0.944	1	biomineral formation	P
GO:0031224	1873	1	1	1	1	intrinsic to membrane	C
GO:0031225	12	1	1	1	1	anchored to membrane	C
GO:0031226	284	0.998	1	0.996	1	intrinsic to plasma membrane	C
GO:0031227	35	0.843	1	0.62	1	intrinsic to endoplasmic reticulum membrane	C
GO:0031228	29	0.735	1	0.982	1	intrinsic to Golgi membrane	C
GO:0031252	61	0.832	1	0.545	1	leading edge	C
GO:0031267	44	0.549	1	0.69	1	small GTPase binding	F
GO:0031290	11	0.997	1	0.998	1	retinal ganglion cell axon guidance	P
GO:0031300	79	0.785	1	0.803	1	intrinsic to organelle membrane	C
GO:0031301	67	0.798	1	0.756	1	integral to organelle membrane	C
GO:0031323	1915	0.919	1	0.00111	0.00743	regulation of cellular metabolism	P
GO:0031324	319	0.642	1	0.597	1	negative regulation of cellular metabolism	P
GO:0031325	426	1	1	1	1	positive regulation of cellular metabolism	P
GO:0031326	117	0.923	1	0.889	1	regulation of cellular biosynthesis	P
GO:0031327	33	0.0955	0.373	0.12	0.437	negative regulation of cellular biosynthesis	P
GO:0031328	54	0.995	1	0.999	1	positive regulation of cellular biosynthesis	P
GO:0031341	14	0.783	1	0.898	1	regulation of cell killing	P
GO:0031396	11	0.347	0.868	0.873	1	regulation of protein ubiquitination	P
GO:0031399	12	0.408	0.95	0.899	1	regulation of protein modification	P
GO:0031410	195	0.544	1	0.49	1	cytoplasmic vesicle	C
GO:0031461	13	0.181	0.59	0.0325	0.149	cullin-RING ubiquitin ligase complex	C
GO:0031497	98	0.0358	0.156	0.188	0.595	chromatin assembly	P
GO:0031507	14	0.0221	0.107	0.0222	0.112	heterochromatin formation	P
GO:0031513	23	0.948	1	0.985	1	nonmotile primary cilium	C
GO:0031570	19	0.224	0.683	0.144	0.496	DNA integrity checkpoint	P
GO:0031589	82	0.616	1	0.753	1	cell-substrate adhesion	P
GO:0031594	14	0.472	1	0.387	0.952	neuromuscular junction	C
GO:0031625	14	0.245	0.713	0.089	0.341	ubiquitin protein ligase binding	F
GO:0031644	50	0.994	1	0.982	1	regulation of neurophysiological process	P
GO:0031645	10	1	1	0.999	1	negative regulation of neurophysiological process	P
GO:0031647	18	0.778	1	0.277	0.777	regulation of protein stability	P
GO:0031663	13	0.22	0.673	0.814	1	lipopolysaccharide-mediated signaling pathway	P
GO:0031667	19	0.285	0.783	0.418	0.992	response to nutrient levels	P
GO:0031668	18	0.328	0.846	0.446	1	cellular response to extracellular stimulus	P
GO:0031669	10	0.216	0.665	0.21	0.644	cellular response to nutrient levels	P
GO:0031903	18	0.0267	0.122	0.165	0.547	microbody membrane	C
GO:0031941	14	0.0552	0.227	0.199	0.618	filamentous actin	C
GO:0031965	62	0.00281	0.0189	0.0001	0.0017	nuclear membrane	C
GO:0031966	235	1.49e-05	0.0005	2.04e-07	0.000104	mitochondrial membrane	C
GO:0031967	342	2.36e-07	0.000281	2.9e-10	0	organelle envelope	C
GO:0031968	18	0.0226	0.108	0.000539	0.00423	organelle outer membrane	C
GO:0031970	18	0.809	1	0.564	1	organelle envelope lumen	C
GO:0031974	535	0.00321	0.0206	2.17e-05	0.000823	membrane-enclosed lumen	C
GO:0031975	363	1.47e-06	0.000281	5.7e-09	8.33e-05	envelope	C
GO:0031980	39	0.23	0.691	0.147	0.506	mitochondrial lumen	C
GO:0031981	468	0.00235	0.0165	2.87e-05	0.00095	nuclear lumen	C
GO:0031982	203	0.582	1	0.423	0.996	vesicle	C
GO:0031988	183	0.532	1	0.579	1	membrane-bound vesicle	C
GO:0032011	16	0.756	1	0.89	1	ARF protein signal transduction	P
GO:0032012	16	0.756	1	0.89	1	regulation of ARF protein signal transduction	P
GO:0032147	36	0.999	1	0.997	1	activation of protein kinase activity	P
GO:0032156	12	0.0898	0.352	0.298	0.816	septin cytoskeleton	C
GO:0032200	20	0.125	0.47	0.0311	0.144	telomere organization and biogenesis	P
GO:0032259	55	0.471	1	0.0731	0.291	methylation	P
GO:0032312	24	0.131	0.487	0.329	0.863	regulation of ARF GTPase activity	P
GO:0032313	48	0.837	1	0.545	1	regulation of Rab GTPase activity	P
GO:0032318	78	0.365	0.894	0.436	1	regulation of Ras GTPase activity	P
GO:0032403	54	0.891	1	0.983	1	protein complex binding	F
GO:0032432	16	0.3	0.805	0.38	0.945	actin filament bundle	C
GO:0035023	75	0.9	1	0.673	1	regulation of Rho protein signal transduction	P
GO:0035036	16	0.16	0.547	0.0885	0.341	sperm-egg recognition	P
GO:0035051	15	0.923	1	0.907	1	cardiac cell differentiation	P
GO:0035091	66	0.11	0.422	0.00423	0.0228	phosphoinositide binding	F
GO:0035107	79	1	1	1	1	appendage morphogenesis	P
GO:0035108	79	1	1	1	1	limb morphogenesis	P
GO:0035113	71	1	1	1	1	embryonic appendage morphogenesis	P
GO:0035115	14	1	1	0.997	1	embryonic forelimb morphogenesis	P
GO:0035116	16	1	1	1	1	embryonic hindlimb morphogenesis	P
GO:0035136	17	1	1	0.997	1	forelimb morphogenesis	P
GO:0035137	21	1	1	1	1	hindlimb morphogenesis	P
GO:0035176	11	0.999	1	0.552	1	social behavior	P
GO:0035239	94	1	1	1	1	tube morphogenesis	P
GO:0035240	42	0.65	1	0.705	1	dopamine binding	F
GO:0035249	14	0.832	1	0.907	1	synaptic transmission, glutamatergic	P
GO:0035250	12	0.996	1	0.217	0.661	UDP-galactosyltransferase activity	F
GO:0035257	25	0.353	0.874	0.0504	0.223	nuclear hormone receptor binding	F
GO:0035264	60	0.69	1	0.635	1	body growth	P
GO:0035265	22	1	1	1	1	organ growth	P
GO:0035270	47	1	1	1	1	endocrine system development	P
GO:0035272	14	0.882	1	0.99	1	exocrine system development	P
GO:0035282	38	1	1	0.975	1	segmentation	P
GO:0035295	150	1	1	1	1	tube development	P
GO:0035315	14	0.989	1	0.999	1	hair cell differentiation	P
GO:0040007	214	0.944	1	0.997	1	growth	P
GO:0040008	130	0.941	1	0.991	1	regulation of growth	P
GO:0040011	341	1	1	1	1	locomotion	P
GO:0040012	75	0.996	1	0.987	1	regulation of locomotion	P
GO:0040013	21	0.922	1	0.973	1	negative regulation of locomotion	P
GO:0040014	46	0.823	1	0.617	1	regulation of body size	P
GO:0040017	32	0.863	1	0.824	1	positive regulation of locomotion	P
GO:0040018	21	0.737	1	0.992	1	positive regulation of body size	P
GO:0040029	31	0.0441	0.187	0.0428	0.192	regulation of gene expression, epigenetic	P
GO:0042035	50	0.988	1	1	1	regulation of cytokine biosynthesis	P
GO:0042036	12	0.981	1	0.943	1	negative regulation of cytokine biosynthesis	P
GO:0042054	14	0.293	0.796	0.175	0.565	histone methyltransferase activity	F
GO:0042060	124	1	1	0.997	1	wound healing	P
GO:0042063	41	0.982	1	1	1	gliogenesis	P
GO:0042089	61	0.951	1	1	1	cytokine biosynthesis	P
GO:0042093	10	0.186	0.598	0.629	1	T-helper cell differentiation	P
GO:0042094	11	0.132	0.491	0.987	1	interleukin-2 biosynthesis	P
GO:0042095	10	0.425	0.967	0.98	1	interferon-gamma biosynthesis	P
GO:0042098	58	0.274	0.755	0.991	1	T cell proliferation	P
GO:0042100	25	0.997	1	0.954	1	B cell proliferation	P
GO:0042102	29	0.847	1	0.999	1	positive regulation of T cell proliferation	P
GO:0042107	62	0.958	1	1	1	cytokine metabolism	P
GO:0042108	35	0.937	1	0.985	1	positive regulation of cytokine biosynthesis	P
GO:0042110	120	0.244	0.713	0.773	1	T cell activation	P
GO:0042113	72	0.476	1	0.735	1	B cell activation	P
GO:0042116	10	0.211	0.659	0.507	1	macrophage activation	P
GO:0042127	345	1	1	1	1	regulation of cell proliferation	P
GO:0042129	41	0.705	1	0.999	1	regulation of T cell proliferation	P
GO:0042130	14	0.73	1	0.892	1	negative regulation of T cell proliferation	P
GO:0042133	31	0.948	1	1	1	neurotransmitter metabolism	P
GO:0042136	12	1	1	1	1	neurotransmitter biosynthesis	P
GO:0042157	44	0.374	0.906	0.141	0.49	lipoprotein metabolism	P
GO:0042158	30	0.786	1	0.181	0.579	lipoprotein biosynthesis	P
GO:0042165	188	0.999	1	1	1	neurotransmitter binding	F
GO:0042166	21	0.92	1	0.836	1	acetylcholine binding	F
GO:0042168	10	0.384	0.917	0.0855	0.331	heme metabolism	P
GO:0042169	10	0.079	0.314	0.158	0.53	SH2 domain binding	F
GO:0042175	86	0.294	0.796	0.169	0.557	nuclear envelope-endoplasmic reticulum network	C
GO:0042176	16	0.807	1	0.793	1	regulation of protein catabolism	P
GO:0042219	14	0.0769	0.306	0.208	0.64	amino acid derivative catabolism	P
GO:0042221	395	0.856	1	0.997	1	response to chemical stimulus	P
GO:0042226	10	0.995	1	1	1	interleukin-6 biosynthesis	P
GO:0042246	13	0.999	1	0.998	1	tissue regeneration	P
GO:0042254	42	0.269	0.752	0.0522	0.228	ribosome biogenesis and assembly	P
GO:0042267	12	0.889	1	0.708	1	natural killer cell mediated cytotoxicity	P
GO:0042277	228	1	1	1	1	peptide binding	F
GO:0042303	35	0.987	1	0.913	1	molting cycle	P
GO:0042306	17	0.662	1	0.104	0.388	regulation of protein import into nucleus	P
GO:0042307	10	0.915	1	0.178	0.573	positive regulation of protein import into nucleus	P
GO:0042309	150	0.997	1	1	1	homoiothermy	P
GO:0042310	15	0.403	0.944	0.998	1	vasoconstriction	P
GO:0042325	94	1	1	1	1	regulation of phosphorylation	P
GO:0042326	11	1	1	0.967	1	negative regulation of phosphorylation	P
GO:0042327	29	0.957	1	0.999	1	positive regulation of phosphorylation	P
GO:0042330	90	0.671	1	0.92	1	taxis	P
GO:0042364	17	0.459	1	0.473	1	water-soluble vitamin biosynthesis	P
GO:0042379	47	0.996	1	0.948	1	chemokine receptor binding	F
GO:0042383	17	0.519	1	0.1	0.379	sarcolemma	C
GO:0042384	15	0.932	1	0.611	1	cilium biogenesis	P
GO:0042391	42	0.201	0.636	0.628	1	regulation of membrane potential	P
GO:0042398	27	0.422	0.967	0.77	1	amino acid derivative biosynthesis	P
GO:0042401	22	0.939	1	0.928	1	biogenic amine biosynthesis	P
GO:0042402	12	0.107	0.411	0.483	1	biogenic amine catabolism	P
GO:0042417	15	0.864	1	0.999	1	dopamine metabolism	P
GO:0042430	10	0.255	0.73	0.566	1	indole and derivative metabolism	P
GO:0042434	10	0.255	0.73	0.566	1	indole derivative metabolism	P
GO:0042440	26	0.132	0.491	0.0312	0.144	pigment metabolism	P
GO:0042445	71	0.998	1	1	1	hormone metabolism	P
GO:0042446	21	0.548	1	0.99	1	hormone biosynthesis	P
GO:0042461	18	0.966	1	0.983	1	photoreceptor cell development	P
GO:0042462	15	0.895	1	0.961	1	eye photoreceptor cell development	P
GO:0042470	11	0.202	0.636	0.469	1	melanosome	C
GO:0042471	53	1	1	1	1	ear morphogenesis	P
GO:0042472	45	1	1	1	1	inner ear morphogenesis	P
GO:0042474	10	0.997	1	0.997	1	middle ear morphogenesis	P
GO:0042475	33	0.999	1	1	1	odontogenesis (sensu Vertebrata)	P
GO:0042476	34	0.999	1	1	1	odontogenesis	P
GO:0042490	16	1	1	1	1	mechanoreceptor differentiation	P
GO:0042491	12	1	1	1	1	auditory receptor cell differentiation	P
GO:0042493	91	0.699	1	0.96	1	response to drug	P
GO:0042509	14	0.883	1	0.859	1	regulation of tyrosine phosphorylation of STAT protein	P
GO:0042531	10	0.81	1	0.751	1	positive regulation of tyrosine phosphorylation of STAT protein	P
GO:0042542	10	0.183	0.595	0.353	0.904	response to hydrogen peroxide	P
GO:0042551	11	0.992	1	1	1	neuron maturation	P
GO:0042552	26	0.567	1	0.941	1	myelination	P
GO:0042562	11	0.5	1	0.0762	0.301	hormone binding	F
GO:0042578	259	0.373	0.906	0.11	0.409	phosphoric ester hydrolase activity	F
GO:0042579	34	0.0131	0.0651	0.17	0.557	microbody	C
GO:0042592	442	0.842	1	1	1	homeostasis	P
GO:0042593	29	0.946	1	0.968	1	glucose homeostasis	P
GO:0042594	10	0.133	0.493	0.18	0.577	response to starvation	P
GO:0042596	14	0.688	1	0.947	1	fear response	P
GO:0042597	22	0.855	1	0.94	1	periplasmic space	C
GO:0042598	75	0.491	1	0.192	0.607	vesicular fraction	C
GO:0042611	40	1	1	0.99	1	MHC protein complex	C
GO:0042612	24	0.915	1	0.926	1	MHC class I protein complex	C
GO:0042613	16	1	1	0.987	1	MHC class II protein complex	C
GO:0042623	234	0.00105	0.00829	0.000956	0.00654	ATPase activity, coupled	F
GO:0042625	82	0.0523	0.217	0.0769	0.303	ATPase activity, coupled to transmembrane movement of ions	F
GO:0042626	117	0.0424	0.181	0.234	0.69	ATPase activity, coupled to transmembrane movement of substances	F
GO:0042632	21	0.976	1	0.271	0.765	cholesterol homeostasis	P
GO:0042633	35	0.987	1	0.913	1	hair cycle	P
GO:0042692	62	0.98	1	1	1	muscle cell differentiation	P
GO:0042698	31	0.738	1	0.846	1	menstrual cycle	P
GO:0042733	17	0.659	1	0.975	1	embryonic digit morphogenesis	P
GO:0042734	12	0.992	1	0.997	1	presynaptic membrane	C
GO:0042742	59	0.969	1	0.991	1	defense response to bacterium	P
GO:0042770	36	0.175	0.575	0.00311	0.0173	DNA damage response, signal transduction	P
GO:0042771	12	0.351	0.874	0.068	0.279	DNA damage response, signal transduction by p53 class mediator resulting in induction of apoptosis	P
GO:0042773	25	0.0395	0.171	0.271	0.765	ATP synthesis coupled electron transport	P
GO:0042775	15	0.0866	0.341	0.266	0.754	ATP synthesis coupled electron transport (sensu Eukaryota)	P
GO:0042802	282	0.284	0.781	0.056	0.241	identical protein binding	F
GO:0042803	134	0.747	1	0.292	0.803	protein homodimerization activity	F
GO:0042895	30	0.996	1	0.792	1	antibiotic transporter activity	F
GO:0042923	101	1	1	1	1	neuropeptide binding	F
GO:0042981	391	0.856	1	0.446	1	regulation of apoptosis	P
GO:0042990	12	0.989	1	0.0705	0.284	regulation of transcription factor import into nucleus	P
GO:0042991	12	0.989	1	0.0705	0.284	transcription factor import into nucleus	P
GO:0042995	307	0.989	1	0.994	1	cell projection	C
GO:0043005	108	0.998	1	0.982	1	neuron projection	C
GO:0043009	207	0.998	1	0.997	1	embryonic development (sensu Vertebrata)	P
GO:0043010	63	0.998	1	0.998	1	eye development (sensu Vertebrata)	P
GO:0043021	13	0.562	1	0.0155	0.0776	ribonucleoprotein binding	F
GO:0043025	55	0.894	1	0.757	1	cell soma	C
GO:0043029	16	0.12	0.453	0.32	0.853	T cell homeostasis	P
GO:0043037	132	0.000279	0.00271	6.23e-05	0.00138	translation	P
GO:0043038	66	0.00124	0.00901	7.8e-05	0.00149	amino acid activation	P
GO:0043039	66	0.00124	0.00901	7.8e-05	0.00149	tRNA aminoacylation	P
GO:0043062	72	1	1	1	1	extracellular structure organization and biogenesis	P
GO:0043064	14	0.195	0.621	0.165	0.547	flagellum organization and biogenesis	P
GO:0043065	162	0.674	1	0.23	0.685	positive regulation of apoptosis	P
GO:0043066	180	0.66	1	0.409	0.987	negative regulation of apoptosis	P
GO:0043067	395	0.877	1	0.473	1	regulation of programmed cell death	P
GO:0043068	164	0.716	1	0.231	0.685	positive regulation of programmed cell death	P
GO:0043069	182	0.68	1	0.411	0.988	negative regulation of programmed cell death	P
GO:0043073	14	0.151	0.524	0.0342	0.156	germ cell nucleus	C
GO:0043085	145	0.94	1	0.816	1	positive regulation of enzyme activity	P
GO:0043086	59	0.808	1	0.474	1	negative regulation of enzyme activity	P
GO:0043087	90	0.258	0.733	0.338	0.882	regulation of GTPase activity	P
GO:0043112	20	0.0916	0.355	0.476	1	receptor metabolism	P
GO:0043118	703	0.957	1	0.927	1	negative regulation of physiological process	P
GO:0043119	802	1	1	1	1	positive regulation of physiological process	P
GO:0043122	64	0.752	1	0.212	0.65	regulation of I-kappaB kinase/NF-kappaB cascade	P
GO:0043123	60	0.716	1	0.179	0.574	positive regulation of I-kappaB kinase/NF-kappaB cascade	P
GO:0043161	23	0.145	0.516	0.307	0.829	proteasomal ubiquitin-dependent protein catabolism	P
GO:0043167	2796	0.505	1	6.1e-05	0.00138	ion binding	F
GO:0043169	2673	0.508	1	0.0001	0.0017	cation binding	F
GO:0043170	3475	2.28e-13	0	2.12e-14	0	macromolecule metabolism	P
GO:0043176	35	0.997	1	0.767	1	amine binding	F
GO:0043226	5133	3.4e-10	7.69e-05	2.25e-28	0	organelle	C
GO:0043227	4492	5.88e-10	7.69e-05	2.24e-30	0	membrane-bound organelle	C
GO:0043228	1325	0.00568	0.0317	0.00015	0.00202	non-membrane-bound organelle	C
GO:0043229	5132	3.09e-10	7.69e-05	2.16e-28	0	intracellular organelle	C
GO:0043231	4488	5.5e-10	7.69e-05	3.15e-30	0	intracellular membrane-bound organelle	C
GO:0043232	1325	0.00568	0.0317	0.00015	0.00202	intracellular non-membrane-bound organelle	C
GO:0043233	535	0.00321	0.0206	2.17e-05	0.000823	organelle lumen	C
GO:0043234	1610	8.44e-07	0.000281	5.58e-05	0.00134	protein complex	C
GO:0043235	68	0.324	0.841	0.638	1	receptor complex	C
GO:0043269	19	0.973	1	0.896	1	regulation of ion transport	P
GO:0043279	11	0.611	1	0.959	1	response to alkaloid	P
GO:0043280	23	0.351	0.874	0.14	0.488	positive regulation of caspase activity	P
GO:0043281	35	0.361	0.887	0.0146	0.0737	regulation of caspase activity	P
GO:0043283	2058	3.89e-11	0	1.73e-16	0	biopolymer metabolism	P
GO:0043284	35	0.152	0.526	0.698	1	biopolymer biosynthesis	P
GO:0043285	218	0.00125	0.00901	3.86e-06	0.000476	biopolymer catabolism	P
GO:0043292	52	0.824	1	0.98	1	contractile fiber	C
GO:0043296	61	0.179	0.584	0.264	0.753	apical junction complex	C
GO:0043331	11	0.87	1	0.986	1	response to dsRNA	P
GO:0043367	15	0.379	0.911	0.936	1	CD4-positive, alpha beta T cell differentiation	P
GO:0043405	66	0.799	1	0.905	1	regulation of MAPK activity	P
GO:0043406	47	0.548	1	0.936	1	positive regulation of MAPK activity	P
GO:0043407	15	0.996	1	0.553	1	negative regulation of MAPK activity	P
GO:0043408	20	0.65	1	0.627	1	regulation of MAPKKK cascade	P
GO:0043410	14	0.719	1	0.61	1	positive regulation of MAPKKK cascade	P
GO:0043412	1335	0.000815	0.00693	4.88e-06	0.000522	biopolymer modification	P
GO:0043413	61	0.884	1	0.582	1	biopolymer glycosylation	P
GO:0043414	35	0.308	0.821	0.0716	0.286	biopolymer methylation	P
GO:0043433	17	0.272	0.755	0.284	0.789	negative regulation of transcription factor activity	P
GO:0043449	24	0.591	1	0.397	0.97	alkene metabolism	P
GO:0043473	33	0.964	1	0.936	1	pigmentation	P
GO:0043487	12	0.291	0.794	0.345	0.891	regulation of RNA stability	P
GO:0043488	11	0.374	0.906	0.368	0.924	regulation of mRNA stability	P
GO:0043491	10	0.987	1	0.324	0.857	protein kinase B signaling cascade	P
GO:0043492	119	0.0531	0.219	0.231	0.685	ATPase activity, coupled to movement of substances	F
GO:0043498	16	0.368	0.898	0.142	0.49	cell surface binding	F
GO:0043499	10	0.551	1	0.171	0.559	eukaryotic cell surface binding	F
GO:0043506	13	0.935	1	0.78	1	regulation of JNK activity	P
GO:0043507	10	0.946	1	0.891	1	positive regulation of JNK activity	P
GO:0043523	46	0.648	1	0.227	0.68	regulation of neuron apoptosis	P
GO:0043524	36	0.8	1	0.138	0.482	negative regulation of neuron apoptosis	P
GO:0043534	10	0.399	0.936	0.194	0.609	blood vessel endothelial cell migration	P
GO:0043542	17	0.743	1	0.252	0.723	endothelial cell migration	P
GO:0043543	18	0.011	0.0559	0.0245	0.117	protein amino acid acylation	P
GO:0043549	142	0.993	1	0.984	1	regulation of kinase activity	P
GO:0043565	491	1	1	1	1	sequence-specific DNA binding	F
GO:0043566	49	0.231	0.691	0.00324	0.0178	structure-specific DNA binding	F
GO:0043583	67	1	1	1	1	ear development	P
GO:0043588	17	0.982	1	0.74	1	skin development	P
GO:0043616	10	1	1	0.977	1	keratinocyte proliferation	P
GO:0043627	11	0.319	0.832	0.207	0.639	response to estrogen stimulus	P
GO:0043632	145	0.00564	0.0317	0.000154	0.00203	modification-dependent macromolecule catabolism	P
GO:0043648	10	0.151	0.524	0.282	0.785	dicarboxylic acid metabolism	P
GO:0044237	5595	1.19e-07	0.000238	5.06e-15	0	cellular metabolism	P
GO:0044238	5592	4.83e-08	0.000222	3.35e-17	0	primary metabolism	P
GO:0044242	30	0.462	1	0.125	0.448	cellular lipid catabolism	P
GO:0044247	13	0.927	1	0.957	1	cellular polysaccharide catabolism	P
GO:0044248	398	0.000285	0.00271	8.68e-05	0.00157	cellular catabolism	P
GO:0044249	954	0.00381	0.0238	0.014	0.0704	cellular biosynthesis	P
GO:0044255	383	0.367	0.896	0.198	0.618	cellular lipid metabolism	P
GO:0044257	150	0.00754	0.0398	0.000112	0.00176	cellular protein catabolism	P
GO:0044260	2459	2.09e-05	0.000565	0.00052	0.00417	cellular macromolecule metabolism	P
GO:0044262	253	0.0443	0.188	0.276	0.775	cellular carbohydrate metabolism	P
GO:0044264	57	0.579	1	0.959	1	cellular polysaccharide metabolism	P
GO:0044265	242	0.000985	0.00795	0.000419	0.0036	cellular macromolecule catabolism	P
GO:0044267	2421	2.18e-05	0.000569	0.000342	0.00322	cellular protein metabolism	P
GO:0044270	44	0.0566	0.23	0.239	0.697	nitrogen compound catabolism	P
GO:0044271	95	0.651	1	0.583	1	nitrogen compound biosynthesis	P
GO:0044272	21	0.992	1	0.938	1	sulfur compound biosynthesis	P
GO:0044275	80	0.0325	0.144	0.359	0.908	cellular carbohydrate catabolism	P
GO:0044403	41	0.0596	0.241	0.343	0.891	symbiosis, encompassing mutualism through parasitism	P
GO:0044419	41	0.0596	0.241	0.343	0.891	interspecies interaction between organisms	P
GO:0044420	67	1	1	1	1	extracellular matrix part	C
GO:0044421	346	1	1	1	1	extracellular region part	C
GO:0044422	1779	1.61e-08	0.000118	1.01e-13	0	organelle part	C
GO:0044423	10	0.999	1	0.902	1	virion part	C
GO:0044424	6072	5.15e-13	0	1.3e-30	0	intracellular part	C
GO:0044425	2413	1	1	1	1	membrane part	C
GO:0044427	268	0.0267	0.122	0.00221	0.0129	chromosomal part	C
GO:0044428	677	3.56e-06	0.000303	3e-10	0	nuclear part	C
GO:0044429	285	7.3e-06	0.000378	2.26e-07	0.000104	mitochondrial part	C
GO:0044430	403	0.236	0.694	0.368	0.924	cytoskeletal part	C
GO:0044431	123	0.394	0.931	0.215	0.656	Golgi apparatus part	C
GO:0044432	88	0.287	0.785	0.111	0.41	endoplasmic reticulum part	C
GO:0044433	34	0.071	0.285	0.125	0.448	cytoplasmic vesicle part	C
GO:0044437	12	0.669	1	0.0271	0.128	vacuolar part	C
GO:0044438	18	0.0267	0.122	0.165	0.547	microbody part	C
GO:0044439	18	0.0267	0.122	0.165	0.547	peroxisomal part	C
GO:0044441	11	0.0187	0.0904	0.0438	0.196	cilium part	C
GO:0044444	2158	3.02e-12	0	1.52e-12	0	cytoplasmic part	C
GO:0044445	62	0.604	1	0.21	0.644	cytosolic part	C
GO:0044446	1779	1.61e-08	0.000118	1.01e-13	0	intracellular organelle part	C
GO:0044448	45	0.124	0.47	0.511	1	cell cortex part	C
GO:0044449	44	0.688	1	0.909	1	contractile fiber part	C
GO:0044450	17	0.0729	0.29	0.0711	0.285	microtubule organizing center part	C
GO:0044451	275	0.000511	0.00477	0.00195	0.0118	nucleoplasm part	C
GO:0044452	19	0.293	0.796	0.265	0.753	nucleolar part	C
GO:0044453	51	0.0016	0.0113	4.15e-05	0.00122	nuclear membrane part	C
GO:0044454	61	0.0142	0.0702	0.000335	0.0032	nuclear chromosome part	C
GO:0044455	64	0.00026	0.00261	0.000147	0.00199	mitochondrial membrane part	C
GO:0044456	77	0.97	1	1	1	synapse part	C
GO:0044459	699	0.998	1	1	1	plasma membrane part	C
GO:0044460	15	0.644	1	0.926	1	flagellar part	C
GO:0044461	13	0.468	1	0.833	1	flagellar part (sensu Bacteria)	C
GO:0044462	22	0.988	1	0.99	1	external encapsulating structure part	C
GO:0044463	65	0.647	1	0.525	1	cell projection part	C
GO:0044464	9264	0.0416	0.179	2.37e-07	0.000104	cell part	C
GO:0045005	13	0.00414	0.0255	7.87e-05	0.00149	maintenance of fidelity during DNA-dependent DNA replication	P
GO:0045028	85	0.998	1	1	1	purinergic nucleotide receptor activity, G-protein coupled	F
GO:0045045	128	0.125	0.47	0.176	0.567	secretory pathway	P
GO:0045047	12	0.49	1	0.141	0.49	protein targeting to ER	P
GO:0045055	49	0.425	0.967	0.926	1	regulated secretory pathway	P
GO:0045058	17	0.888	1	0.91	1	T cell selection	P
GO:0045061	13	0.931	1	0.93	1	thymic T cell selection	P
GO:0045087	56	0.918	1	0.992	1	innate immune response	P
[truncated: 433 more rows]
