# Supplementary material for: Alu and B1 Repeats Have Been Selectively Retained in the Upstream and Intronic Regions of Genes of Specific Functional Classes
Source: PLoS Comput Biol. 2009 Dec 18;5(12):e1000610. doi: 10.1371/journal.pcbi.1000610 (PMC2784220; doi:10.1371/journal.pcbi.1000610)
Supplement: Table S9 — GO term p-values and q-values for mouse B elements in intronic regions. (0.53 MB XLS) [file pcbi.1000610.s009.xls]

## Sheet: rat B introns
		B+		B-
GO term id	genes	p-value	q-value	p-value	q-value	GO term description	GO term catecory
GO:0000003	345	0.106	1	0.0141	0.946	reproduction	P
GO:0000015	15	0.317	1	1	1	phosphopyruvate hydratase complex	C
GO:0000041	54	0.0284	0.781	0.0389	1	transition metal ion transport	P
GO:0000049	16	0.642	1	0.148	1	tRNA binding	F
GO:0000051	18	0.00816	0.242	0.0156	0.946	urea cycle intermediate metabolism	P
GO:0000059	14	0.0285	0.781	1.1e-07	0.00284	protein import into nucleus, docking	P
GO:0000060	19	0.278	1	0.342	1	protein import into nucleus, translocation	P
GO:0000062	16	0.336	1	0.00994	0.722	acyl-CoA binding	F
GO:0000074	175	0.0127	0.367	0.0372	1	regulation of progression through cell cycle	P
GO:0000075	29	0.0179	0.474	0.0021	0.075	cell cycle checkpoint	P
GO:0000077	16	0.404	1	0.0235	1	DNA damage checkpoint	P
GO:0000079	14	0.477	1	0.3	1	regulation of cyclin-dependent protein kinase activity	P
GO:0000082	22	0.593	1	0.757	1	G1/S transition of mitotic cell cycle	P
GO:0000087	108	0.000328	0.013	4.6e-07	0.00284	M phase of mitotic cell cycle	P
GO:0000096	15	2.32e-05	0.00378	0.00562	0.19	sulfur amino acid metabolism	P
GO:0000097	10	0.00113	0.049	0.00136	0.069	sulfur amino acid biosynthesis	P
GO:0000118	14	0.182	1	0.0445	1	histone deacetylase complex	C
GO:0000119	14	0.00297	0.143	0.00909	0.357	mediator complex	C
GO:0000122	129	0.951	1	0.626	1	negative regulation of transcription from RNA polymerase II promoter	P
GO:0000139	155	0.000489	0.013	2.36e-06	0.00378	Golgi membrane	C
GO:0000149	23	0.869	1	0.741	1	SNARE binding	F
GO:0000151	65	0.000155	0.01	3.31e-05	0.00572	ubiquitin ligase complex	C
GO:0000159	18	0.0524	1	0.371	1	protein phosphatase type 2A complex	C
GO:0000165	124	0.937	1	0.482	1	MAPKKK cascade	P
GO:0000166	2150	1.8e-18	0	1.56e-30	0	nucleotide binding	F
GO:0000186	15	0.823	1	0.396	1	activation of MAPKK activity	P
GO:0000187	42	0.546	1	0.461	1	activation of MAPK activity	P
GO:0000209	15	0.00884	0.242	0.00992	0.722	protein polyubiquitination	P
GO:0000226	73	0.00113	0.049	0.00814	0.357	microtubule cytoskeleton organization and biogenesis	P
GO:0000228	74	2.58e-05	0.00378	3.82e-05	0.00572	nuclear chromosome	C
GO:0000245	12	0.081	1	0.0654	1	spliceosome assembly	P
GO:0000267	467	0.0352	0.819	0.0102	0.722	cell fraction	C
GO:0000271	48	0.0891	1	0.501	1	polysaccharide biosynthesis	P
GO:0000272	14	0.931	1	0.545	1	polysaccharide catabolism	P
GO:0000278	169	0.00086	0.0254	2.9e-07	0.00284	mitotic cell cycle	P
GO:0000279	158	8.68e-06	0.00378	2.08e-11	0.000657	M phase	P
GO:0000287	232	0.000875	0.0254	0.000349	0.02	magnesium ion binding	F
GO:0000299	13	0.122	1	0.102	1	integral to membrane of membrane fraction	C
GO:0000302	24	0.114	1	0.0923	1	response to reactive oxygen species	P
GO:0000313	19	0.226	1	0.22	1	organellar ribosome	C
GO:0000315	10	0.783	1	0.308	1	organellar large ribosomal subunit	C
GO:0000323	124	0.00031	0.013	5.19e-06	0.00378	lytic vacuole	C
GO:0000375	27	0.00704	0.213	0.00854	0.357	RNA splicing, via transesterification reactions	P
GO:0000377	27	0.00704	0.213	0.00854	0.357	RNA splicing, via transesterification reactions with bulged adenosine as nucleophile	P
GO:0000398	27	0.00704	0.213	0.00854	0.357	nuclear mRNA splicing, via spliceosome	P
GO:0000502	37	0.156	1	0.00865	0.357	proteasome complex (sensu Eukaryota)	C
GO:0000723	17	0.111	1	0.0134	0.722	telomere maintenance	P
GO:0000724	12	0.0181	0.474	0.00376	0.159	double-strand break repair via homologous recombination	P
GO:0000725	12	0.0181	0.474	0.00376	0.159	recombinational repair	P
GO:0000775	43	0.000251	0.013	8.18e-07	0.00284	chromosome, pericentric region	C
GO:0000776	17	8.66e-05	0.009	3.41e-07	0.00284	kinetochore	C
GO:0000779	11	0.000866	0.0254	0.011	0.722	condensed chromosome, pericentric region	C
GO:0000781	15	0.125	1	0.026	1	chromosome, telomeric region	C
GO:0000785	287	0.274	1	0.0838	1	chromatin	C
GO:0000786	96	0.16	1	0.134	1	nucleosome	C
GO:0000790	24	0.011	0.367	0.00851	0.357	nuclear chromatin	C
GO:0000792	31	0.000679	0.018	4.05e-05	0.00572	heterochromatin	C
GO:0000793	49	7.52e-06	0.00378	6.39e-06	0.00378	condensed chromosome	C
GO:0000794	31	0.000173	0.01	0.000416	0.02	condensed nuclear chromosome	C
GO:0000795	16	0.00647	0.166	0.00123	0.069	synaptonemal complex	C
GO:0000902	447	0.107	1	0.653	1	cell morphogenesis	P
GO:0000904	192	0.716	1	0.999	1	cellular morphogenesis during differentiation	P
GO:0000910	15	0.0167	0.41	0.00382	0.159	cytokinesis	P
GO:0000922	22	0.0318	0.819	0.000883	0.053	spindle pole	C
GO:0001501	256	1	1	1	1	skeletal development	P
GO:0001502	15	1	1	1	1	cartilage condensation	P
GO:0001503	141	0.867	1	0.871	1	ossification	P
GO:0001505	108	0.89	1	0.96	1	regulation of neurotransmitter levels	P
GO:0001508	46	0.254	1	0.605	1	regulation of action potential	P
GO:0001518	16	0.271	1	0.864	1	voltage-gated sodium channel complex	C
GO:0001522	10	0.349	1	0.0345	1	pseudouridine synthesis	P
GO:0001523	13	0.529	1	0.571	1	retinoid metabolism	P
GO:0001525	117	0.821	1	0.999	1	angiogenesis	P
GO:0001539	34	0.334	1	0.316	1	ciliary or flagellar motility	P
GO:0001541	20	0.666	1	0.353	1	ovarian follicle development	P
GO:0001556	10	0.14	1	0.575	1	oocyte maturation	P
GO:0001558	90	0.265	1	0.736	1	regulation of cell growth	P
GO:0001565	12	0.0518	1	0.143	1	phorbol ester receptor activity	F
GO:0001568	194	0.972	1	0.995	1	blood vessel development	P
GO:0001569	19	0.983	1	1	1	patterning of blood vessels	P
GO:0001570	28	0.982	1	0.8	1	vasculogenesis	P
GO:0001584	622	1	1	1	1	rhodopsin-like receptor activity	F
GO:0001595	35	0.789	1	0.903	1	angiotensin receptor activity	F
GO:0001603	17	0.87	1	0.891	1	vasopressin-like receptor activity	F
GO:0001608	72	0.934	1	0.589	1	nucleotide receptor activity, G-protein coupled	F
GO:0001614	73	0.917	1	0.592	1	purinergic nucleotide receptor activity	F
GO:0001619	17	0.178	1	0.361	1	lysosphingolipid and lysophosphatidic acid receptor activity	F
GO:0001633	23	0.979	1	0.999	1	secretin-like receptor activity	F
GO:0001637	31	0.459	1	0.655	1	G-protein chemoattractant receptor activity	F
GO:0001649	57	0.805	1	0.486	1	osteoblast differentiation	P
GO:0001653	234	0.999	1	0.943	1	peptide receptor activity	F
GO:0001654	81	0.278	1	0.573	1	eye development	P
GO:0001655	72	1	1	0.654	1	urogenital system development	P
GO:0001656	34	1	1	0.998	1	metanephros development	P
GO:0001657	26	1	1	0.98	1	ureteric bud development	P
GO:0001658	18	1	1	0.803	1	ureteric bud branching	P
GO:0001659	158	1	1	0.998	1	thermoregulation	P
GO:0001662	10	0.953	1	0.411	1	behavioral fear response	P
GO:0001664	72	0.996	1	0.923	1	G-protein-coupled receptor binding	F
GO:0001666	77	0.0866	1	0.138	1	response to hypoxia	P
GO:0001669	24	0.264	1	0.308	1	acrosome	C
GO:0001673	14	0.024	0.781	0.0235	1	male germ cell nucleus	C
GO:0001676	11	0.419	1	0.534	1	long-chain fatty acid metabolism	P
GO:0001701	121	0.111	1	0.000317	0.02	embryonic development (sensu Mammalia)	P
GO:0001702	20	0.624	1	0.111	1	gastrulation (sensu Deuterostomia)	P
GO:0001704	29	0.26	1	0.312	1	formation of primary germ layer	P
GO:0001707	25	0.189	1	0.237	1	mesoderm formation	P
GO:0001708	29	1	1	1	1	cell fate specification	P
GO:0001709	25	1	1	1	1	cell fate determination	P
GO:0001725	18	0.353	1	0.176	1	stress fiber	C
GO:0001726	27	0.101	1	0.0249	1	ruffle	C
GO:0001727	19	0.0101	0.367	0.0173	0.946	lipid kinase activity	F
GO:0001750	18	0.0801	1	0.165	1	photoreceptor outer segment	C
GO:0001754	18	0.332	1	0.401	1	eye photoreceptor cell differentiation	P
GO:0001755	19	0.666	1	0.958	1	neural crest cell migration	P
GO:0001756	30	0.77	1	0.53	1	somitogenesis	P
GO:0001759	12	0.999	1	0.969	1	induction of an organ	P
GO:0001763	61	1	1	0.992	1	morphogenesis of a branching structure	P
GO:0001764	56	0.904	1	0.997	1	neuron migration	P
GO:0001772	17	0.296	1	0.633	1	immunological synapse	C
GO:0001775	226	0.163	1	0.0424	1	cell activation	P
GO:0001776	31	0.578	1	0.928	1	leukocyte homeostasis	P
GO:0001782	10	0.33	1	0.918	1	B cell homeostasis	P
GO:0001816	88	0.372	1	0.642	1	cytokine production	P
GO:0001822	62	0.999	1	0.49	1	kidney development	P
GO:0001824	35	0.0418	1	0.00234	0.107	blastocyst development	P
GO:0001825	16	0.231	1	0.119	1	blastocyst formation	P
GO:0001829	13	0.525	1	0.114	1	trophectodermal cell differentiation	P
GO:0001836	11	0.098	1	0.119	1	release of cytochrome c from mitochondria	P
GO:0001838	38	0.836	1	0.113	1	embryonic epithelial tube formation	P
GO:0001839	38	0.745	1	0.0721	1	neural plate morphogenesis	P
GO:0001841	35	0.743	1	0.0662	1	neural tube formation	P
GO:0001843	26	0.789	1	0.252	1	neural tube closure	P
GO:0001871	73	0.709	1	0.939	1	pattern binding	F
GO:0001889	28	0.433	1	0.373	1	liver development	P
GO:0001890	32	0.191	1	0.0898	1	placenta development	P
GO:0001892	15	0.307	1	0.0853	1	embryonic placenta development	P
GO:0001894	38	0.783	1	0.706	1	tissue homeostasis	P
GO:0001906	27	0.126	1	0.882	1	cell killing	P
GO:0001909	23	0.0467	1	0.799	1	leukocyte mediated cytotoxicity	P
GO:0001910	18	0.152	1	0.911	1	regulation of leukocyte mediated cytotoxicity	P
GO:0001912	13	0.104	1	0.833	1	positive regulation of leukocyte mediated cytotoxicity	P
GO:0001932	62	0.394	1	0.624	1	regulation of protein amino acid phosphorylation	P
GO:0001934	40	0.184	1	0.256	1	positive regulation of protein amino acid phosphorylation	P
GO:0001935	30	0.898	1	0.51	1	endothelial cell proliferation	P
GO:0001936	25	0.952	1	0.598	1	regulation of endothelial cell proliferation	P
GO:0001937	17	0.824	1	0.383	1	negative regulation of endothelial cell proliferation	P
GO:0001942	34	0.293	1	0.637	1	hair follicle development	P
GO:0001944	198	0.973	1	0.996	1	vasculature development	P
GO:0001947	14	0.418	1	0.35	1	heart looping	P
GO:0001948	16	0.547	1	0.0219	0.946	glycoprotein binding	F
GO:0001952	18	0.916	1	0.499	1	regulation of cell-matrix adhesion	P
GO:0001963	11	0.536	1	0.994	1	synaptic transmission, dopaminergic	P
GO:0001974	17	0.846	1	0.973	1	blood vessel remodeling	P
GO:0001975	13	0.377	1	0.841	1	response to amphetamine	P
GO:0001976	18	0.911	1	0.999	1	fast regulation of arterial pressure	P
GO:0001990	14	0.739	1	0.976	1	regulation of blood pressure by hormones	P
GO:0002009	111	1	1	0.471	1	morphogenesis of an epithelium	P
GO:0002036	17	0.51	1	0.687	1	regulation of L-glutamate transport	P
GO:0002037	16	0.578	1	0.726	1	negative regulation of L-glutamate transport	P
GO:0002053	12	1	1	1	1	positive regulation of mesenchymal cell proliferation	P
GO:0002062	19	0.975	1	1	1	chondrocyte differentiation	P
GO:0002064	15	0.931	1	0.673	1	epithelial cell development	P
GO:0002088	10	0.215	1	0.185	1	lens development (sensu Vertebrata)	P
GO:0002200	24	0.0155	0.376	0.00101	0.053	somatic diversification of immune receptors	P
GO:0002204	22	0.0106	0.367	0.00207	0.075	somatic recombination of immunoglobulin genes during immune response	P
GO:0002208	22	0.0106	0.367	0.00207	0.075	somatic diversification of immunoglobulins during immune response	P
GO:0002209	10	0.953	1	0.411	1	behavioral defense response	P
GO:0002217	348	0.9	1	0.939	1	physiological defense response	P
GO:0002228	14	0.0497	1	0.674	1	natural killer cell mediated immunity	P
GO:0002245	377	0.951	1	0.984	1	physiological response to wounding	P
GO:0002250	126	0.277	1	0.415	1	adaptive immune response	P
GO:0002252	178	0.0718	1	0.144	1	immune effector process	P
GO:0002253	83	0.0493	1	0.0607	1	activation of immune response	P
GO:0002260	23	0.253	1	0.404	1	lymphocyte homeostasis	P
GO:0002263	17	0.0138	0.376	0.26	1	cell activation during immune response	P
GO:0002274	45	0.178	1	0.306	1	myeloid leukocyte activation	P
GO:0002285	16	0.0147	0.376	0.336	1	lymphocyte activation during immune response	P
GO:0002286	13	0.00452	0.143	0.263	1	T cell activation during immune response	P
GO:0002292	10	0.00763	0.213	0.193	1	T cell differentiation during immune response	P
GO:0002293	10	0.00763	0.213	0.193	1	alpha-beta T cell differentiation during immune response	P
GO:0002294	10	0.00763	0.213	0.193	1	CD4-positive, alpha-beta T cell differentiation during immune response	P
GO:0002366	17	0.0138	0.376	0.26	1	leukocyte activation during immune response	P
GO:0002376	695	0.492	1	0.82	1	immune system process	P
GO:0002377	38	0.0317	0.819	0.042	1	immunoglobulin production	P
GO:0002381	23	0.0139	0.376	0.00302	0.129	immunoglobulin production during immune response	P
GO:0002429	33	0.0111	0.367	0.0726	1	immune response-activating cell surface receptor signaling pathway	P
GO:0002437	53	0.907	1	0.837	1	inflammatory response to antigenic stimulus	P
GO:0002438	48	0.83	1	0.894	1	acute inflammatory response to antigenic stimulus	P
GO:0002440	43	0.032	0.819	0.0473	1	production of molecular mediator of immune response	P
GO:0002443	132	0.141	1	0.282	1	leukocyte mediated immunity	P
GO:0002444	11	0.113	1	0.139	1	myeloid leukocyte mediated immunity	P
GO:0002449	124	0.289	1	0.362	1	lymphocyte mediated immunity	P
GO:0002455	18	0.421	1	0.637	1	humoral immune response mediated by circulating immunoglobulin	P
GO:0002456	16	0.191	1	0.176	1	T cell mediated immunity	P
GO:0002460	126	0.277	1	0.415	1	adaptive immune response (sensu Gnathostomata)	P
GO:0002474	17	0.867	1	0.801	1	antigen processing and presentation of peptide antigen via MHC class I	P
GO:0002478	15	0.828	1	0.198	1	antigen processing and presentation of exogenous peptide antigen	P
GO:0002495	10	0.815	1	0.0683	1	antigen processing and presentation of peptide antigen via MHC class II	P
GO:0002504	13	0.775	1	0.0529	1	antigen processing and presentation of peptide or polysaccharide antigen via MHC class II	P
GO:0002520	219	0.106	1	0.0605	1	immune system development	P
GO:0002521	115	0.363	1	0.112	1	leukocyte differentiation	P
GO:0002524	48	0.83	1	0.894	1	hypersensitivity	P
GO:0002526	121	0.723	1	0.797	1	acute inflammatory response	P
GO:0002541	47	0.327	1	0.25	1	activation of plasma proteins during acute inflammatory response	P
GO:0002562	23	0.0121	0.367	0.00249	0.107	somatic diversification of immune receptors via germline recombination within a single locus	P
GO:0002573	38	0.452	1	0.724	1	myeloid leukocyte differentiation	P
GO:0002682	123	0.0154	0.376	0.158	1	regulation of immune system process	P
GO:0002684	110	0.0752	1	0.218	1	positive regulation of immune system process	P
GO:0002697	18	0.298	1	0.941	1	regulation of immune effector process	P
GO:0002699	18	0.298	1	0.941	1	positive regulation of immune effector process	P
GO:0002703	16	0.457	1	0.886	1	regulation of leukocyte mediated immunity	P
GO:0002705	16	0.457	1	0.886	1	positive regulation of leukocyte mediated immunity	P
GO:0002706	16	0.457	1	0.886	1	regulation of lymphocyte mediated immunity	P
GO:0002708	16	0.457	1	0.886	1	positive regulation of lymphocyte mediated immunity	P
GO:0002757	36	0.0233	0.781	0.0569	1	immune response-activating signal transduction	P
GO:0002761	20	0.783	1	0.625	1	regulation of myeloid leukocyte differentiation	P
GO:0002764	39	0.0195	0.474	0.0393	1	immune response-regulating signal transduction	P
GO:0002768	36	0.00934	0.242	0.0476	1	immune response-regulating cell surface receptor signaling pathway	P
GO:0002790	43	0.967	1	0.948	1	peptide secretion	P
GO:0002819	19	0.484	1	0.697	1	regulation of adaptive immune response	P
GO:0002821	17	0.507	1	0.687	1	positive regulation of adaptive immune response	P
GO:0002822	19	0.484	1	0.697	1	regulation of adaptive immune response (sensu Gnathostomata)	P
GO:0002824	17	0.507	1	0.687	1	positive regulation of adaptive immune response (sensu Gnathostomata)	P
GO:0003674	14108	0	0	0	0	molecular_function	F
GO:0003676	3043	7.49e-07	0.001	1.58e-15	0	nucleic acid binding	F
GO:0003677	1857	0.000469	0.013	1.52e-06	0.00291	DNA binding	F
GO:0003678	22	0.0042	0.143	0.00174	0.075	DNA helicase activity	F
GO:0003682	110	0.103	1	0.00294	0.129	chromatin binding	F
GO:0003684	26	0.0505	1	0.000468	0.03	damaged DNA binding	F
GO:0003690	39	0.327	1	0.0941	1	double-stranded DNA binding	F
GO:0003697	24	0.213	1	0.0407	1	single-stranded DNA binding	F
GO:0003700	757	0.587	1	0.881	1	transcription factor activity	F
GO:0003702	67	0.0982	1	0.0599	1	RNA polymerase II transcription factor activity	F
GO:0003705	15	0.609	1	0.747	1	RNA polymerase II transcription factor activity, enhancer binding	F
GO:0003707	53	0.754	1	0.68	1	steroid hormone receptor activity	F
GO:0003708	29	0.962	1	0.995	1	retinoic acid receptor activity	F
GO:0003712	113	0.0129	0.367	0.0159	0.946	transcription cofactor activity	F
GO:0003713	66	0.106	1	0.0625	1	transcription coactivator activity	F
GO:0003714	39	0.0329	0.819	0.2	1	transcription corepressor activity	F
GO:0003723	441	0.00298	0.143	5.92e-09	0.00284	RNA binding	F
GO:0003725	27	0.0329	0.819	8.49e-05	0.0116	double-stranded RNA binding	F
GO:0003727	12	0.606	1	0.83	1	single-stranded RNA binding	F
GO:0003729	33	0.94	1	0.0166	0.946	mRNA binding	F
GO:0003735	519	0.906	1	1	1	structural constituent of ribosome	F
GO:0003743	60	0.216	1	0.0373	1	translation initiation factor activity	F
GO:0003746	24	0.421	1	0.299	1	translation elongation factor activity	F
GO:0003755	35	0.332	1	0.659	1	peptidyl-prolyl cis-trans isomerase activity	F
GO:0003774	141	1.04e-05	0.00378	4.71e-05	0.0116	motor activity	F
GO:0003777	73	0.000179	0.01	5.92e-05	0.0116	microtubule motor activity	F
GO:0003779	217	0.0073	0.213	0.151	1	actin binding	F
GO:0003796	10	0.0707	1	0.172	1	lysozyme activity	F
GO:0003810	17	0.84	1	0.348	1	protein-glutamine gamma-glutamyltransferase activity	F
GO:0003823	21	1	1	1	1	antigen binding	F
GO:0003824	5417	4.87e-30	0	5.61e-44	0	catalytic activity	F
GO:0003854	13	0.93	1	0.823	1	3-beta-hydroxy-delta5-steroid dehydrogenase activity	F
GO:0003887	25	0.607	1	0.435	1	DNA-directed DNA polymerase activity	F
GO:0003899	40	0.000574	0.018	0.00026	0.02	DNA-directed RNA polymerase activity	F
GO:0003916	26	0.0751	1	0.335	1	DNA topoisomerase activity	F
GO:0003917	10	0.271	1	0.484	1	DNA topoisomerase type I activity	F
GO:0003918	19	0.1	1	0.262	1	DNA topoisomerase (ATP-hydrolyzing) activity	F
GO:0003924	188	0.00306	0.143	0.0287	1	GTPase activity	F
GO:0003950	17	0.0878	1	0.00909	0.357	NAD+ ADP-ribosyltransferase activity	F
GO:0003954	24	0.161	1	0.0133	0.722	NADH dehydrogenase activity	F
GO:0003993	16	0.163	1	0.282	1	acid phosphatase activity	F
GO:0003995	13	0.0243	0.781	0.13	1	acyl-CoA dehydrogenase activity	F
GO:0004003	13	0.145	1	0.0594	1	ATP-dependent DNA helicase activity	F
GO:0004012	15	0.942	1	0.94	1	phospholipid-translocating ATPase activity	F
GO:0004022	25	0.129	1	0.113	1	alcohol dehydrogenase activity	F
GO:0004089	20	0.387	1	0.86	1	carbonate dehydratase activity	F
GO:0004091	12	0.435	1	0.744	1	carboxylesterase activity	F
GO:0004104	16	0.654	1	0.985	1	cholinesterase activity	F
GO:0004112	22	0.38	1	0.778	1	cyclic-nucleotide phosphodiesterase activity	F
GO:0004114	21	0.35	1	0.79	1	3',5'-cyclic-nucleotide phosphodiesterase activity	F
GO:0004129	28	0.054	1	0.00812	0.357	cytochrome-c oxidase activity	F
GO:0004143	16	0.688	1	0.275	1	diacylglycerol kinase activity	F
GO:0004175	482	0.209	1	0.0628	1	endopeptidase activity	F
GO:0004176	16	0.349	1	0.5	1	ATP-dependent peptidase activity	F
GO:0004177	39	0.561	1	0.0387	1	aminopeptidase activity	F
GO:0004180	48	0.745	1	0.691	1	carboxypeptidase activity	F
GO:0004181	38	0.798	1	0.841	1	metallocarboxypeptidase activity	F
GO:0004182	37	0.762	1	0.81	1	carboxypeptidase A activity	F
GO:0004190	30	0.0925	1	0.0224	0.946	aspartic-type endopeptidase activity	F
GO:0004197	100	0.0721	1	0.127	1	cysteine-type endopeptidase activity	F
GO:0004198	14	0.0541	1	0.15	1	calpain activity	F
GO:0004221	60	0.00451	0.143	0.000573	0.031	ubiquitin thiolesterase activity	F
GO:0004222	105	0.37	1	0.213	1	metalloendopeptidase activity	F
GO:0004252	223	0.754	1	0.623	1	serine-type endopeptidase activity	F
GO:0004289	27	0.114	1	0.326	1	subtilase activity	F
GO:0004298	26	0.306	1	0.0424	1	threonine endopeptidase activity	F
GO:0004364	27	0.984	1	1	1	glutathione transferase activity	F
GO:0004365	114	0.996	1	1	1	glyceraldehyde-3-phosphate dehydrogenase (phosphorylating) activity	F
GO:0004383	10	0.686	1	0.928	1	guanylate cyclase activity	F
GO:0004386	129	3.26e-06	0.00378	1.22e-09	0.00176	helicase activity	F
GO:0004402	13	9.28e-07	0.001	5.32e-05	0.0116	histone acetyltransferase activity	F
GO:0004407	17	0.0579	1	0.00161	0.069	histone deacetylase activity	F
GO:0004428	32	0.000283	0.013	4.78e-05	0.0116	inositol or phosphatidylinositol kinase activity	F
GO:0004434	16	0.719	1	0.681	1	inositol or phosphatidylinositol phosphodiesterase activity	F
GO:0004435	16	0.719	1	0.681	1	phosphoinositide phospholipase C activity	F
GO:0004437	33	0.0929	1	0.0781	1	inositol or phosphatidylinositol phosphatase activity	F
GO:0004468	13	9.28e-07	0.001	5.32e-05	0.0116	lysine N-acetyltransferase activity	F
GO:0004497	142	0.951	1	0.999	1	monooxygenase activity	F
GO:0004499	21	0.296	1	0.927	1	dimethylaniline monooxygenase (N-oxide-forming) activity	F
GO:0004518	133	5.16e-05	0.0038	0.00498	0.174	nuclease activity	F
GO:0004519	80	0.00218	0.063	0.0996	1	endonuclease activity	F
GO:0004520	12	0.538	1	0.0934	1	endodeoxyribonuclease activity	F
GO:0004521	32	0.184	1	0.31	1	endoribonuclease activity	F
GO:0004522	11	0.979	1	0.967	1	pancreatic ribonuclease activity	F
GO:0004527	42	0.00681	0.213	0.0015	0.069	exonuclease activity	F
GO:0004532	10	0.0499	1	0.00553	0.19	exoribonuclease activity	F
GO:0004536	17	0.16	1	0.124	1	deoxyribonuclease activity	F
GO:0004540	48	0.0352	0.819	0.0768	1	ribonuclease activity	F
GO:0004550	15	0.311	1	0.0814	1	nucleoside diphosphate kinase activity	F
GO:0004553	108	0.0445	1	0.0272	1	hydrolase activity, hydrolyzing O-glycosyl compounds	F
GO:0004601	52	0.00496	0.143	0.154	1	peroxidase activity	F
GO:0004602	10	0.0235	0.781	0.4	1	glutathione peroxidase activity	F
GO:0004620	62	0.0483	1	0.0601	1	phospholipase activity	F
GO:0004623	33	0.0378	1	0.0601	1	phospholipase A2 activity	F
GO:0004629	20	0.782	1	0.449	1	phospholipase C activity	F
GO:0004634	15	0.317	1	1	1	phosphopyruvate hydratase activity	F
GO:0004659	12	0.0403	1	0.0409	1	prenyltransferase activity	F
GO:0004672	663	0.000373	0.013	0.0054	0.19	protein kinase activity	F
GO:0004673	12	0.896	1	0.292	1	protein histidine kinase activity	F
GO:0004674	564	1.65e-05	0.00378	9.16e-05	0.0116	protein serine/threonine kinase activity	F
GO:0004675	16	0.251	1	0.309	1	transmembrane receptor protein serine/threonine kinase activity	F
GO:0004680	26	0.0183	0.474	0.0308	1	casein kinase activity	F
GO:0004682	25	0.0239	0.781	0.0365	1	protein kinase CK2 activity	F
GO:0004683	27	0.39	1	0.791	1	calmodulin regulated protein kinase activity	F
GO:0004689	20	0.432	1	0.98	1	phosphorylase kinase activity	F
GO:0004693	17	0.00457	0.143	0.0108	0.722	cyclin-dependent protein kinase activity	F
GO:0004697	12	0.0518	1	0.143	1	protein kinase C activity	F
GO:0004702	45	0.0389	1	0.0447	1	receptor signaling protein serine/threonine kinase activity	F
GO:0004707	21	0.083	1	0.0509	1	MAP kinase activity	F
GO:0004713	556	0.00173	0.049	0.00636	0.192	protein-tyrosine kinase activity	F
GO:0004714	95	0.996	1	1	1	transmembrane receptor protein tyrosine kinase activity	F
GO:0004715	16	0.316	1	0.118	1	non-membrane spanning protein tyrosine kinase activity	F
GO:0004721	136	0.00246	0.143	0.000174	0.0116	phosphoprotein phosphatase activity	F
GO:0004722	20	0.00145	0.049	0.00684	0.192	protein serine/threonine phosphatase activity	F
GO:0004725	99	0.0565	1	0.0423	1	protein tyrosine phosphatase activity	F
GO:0004806	14	0.208	1	0.681	1	triacylglycerol lipase activity	F
GO:0004812	79	0.000581	0.018	6.03e-06	0.00378	aminoacyl-tRNA ligase activity	F
GO:0004835	13	0.018	0.474	0.0121	0.722	tubulin-tyrosine ligase activity	F
GO:0004842	94	1.28e-06	0.001	2.95e-08	0.00284	ubiquitin-protein ligase activity	F
GO:0004843	62	0.00275	0.143	0.000202	0.0116	ubiquitin-specific protease activity	F
GO:0004857	269	0.717	1	0.931	1	enzyme inhibitor activity	F
GO:0004859	18	0.229	1	0.315	1	phospholipase inhibitor activity	F
GO:0004860	17	0.115	1	0.228	1	protein kinase inhibitor activity	F
GO:0004864	14	0.964	1	0.394	1	protein phosphatase inhibitor activity	F
GO:0004866	170	0.972	1	0.998	1	endopeptidase inhibitor activity	F
GO:0004867	112	0.974	1	1	1	serine-type endopeptidase inhibitor activity	F
GO:0004869	37	0.284	1	0.607	1	cysteine protease inhibitor activity	F
GO:0004871	1922	1	1	1	1	signal transducer activity	F
GO:0004872	1639	1	1	1	1	receptor activity	F
GO:0004879	157	0.319	1	0.228	1	ligand-dependent nuclear receptor activity	F
GO:0004886	15	0.93	1	0.98	1	retinoid-X receptor activity	F
GO:0004887	18	0.21	1	0.247	1	thyroid hormone receptor activity	F
GO:0004888	1160	1	1	1	1	transmembrane receptor activity	F
GO:0004889	17	0.267	1	0.692	1	nicotinic acetylcholine-activated cation-selective channel activity	F
GO:0004890	28	1	1	0.989	1	GABA-A receptor activity	F
GO:0004896	60	0.967	1	0.983	1	hematopoietin/interferon-class (D200-domain) cytokine receptor activity	F
GO:0004907	42	0.973	1	0.996	1	interleukin receptor activity	F
GO:0004908	25	1	1	1	1	interleukin-1 receptor activity	F
GO:0004930	832	1	1	1	1	G-protein coupled receptor activity	F
GO:0004935	24	0.356	1	0.999	1	adrenoceptor activity	F
GO:0004936	11	0.0477	1	0.998	1	alpha-adrenergic receptor activity	F
GO:0004945	34	0.76	1	0.889	1	angiotensin type II receptor activity	F
GO:0004946	16	0.999	1	0.999	1	bombesin receptor activity	F
GO:0004947	15	0.0401	1	0.216	1	bradykinin receptor activity	F
GO:0004949	27	0.966	1	0.623	1	cannabinoid receptor activity	F
GO:0004950	31	0.459	1	0.655	1	chemokine receptor activity	F
GO:0004952	40	0.843	1	0.862	1	dopamine receptor activity	F
GO:0004953	16	0.947	1	0.717	1	icosanoid receptor activity	F
GO:0004954	16	0.947	1	0.717	1	prostanoid receptor activity	F
GO:0004955	14	0.998	1	0.6	1	prostaglandin receptor activity	F
GO:0004960	10	0.823	1	1	1	thromboxane receptor activity	F
GO:0004965	62	0.998	1	0.972	1	GABA-B receptor activity	F
GO:0004966	29	0.956	1	0.973	1	galanin receptor activity	F
GO:0004969	32	0.663	1	0.331	1	histamine receptor activity	F
GO:0004970	16	0.426	1	0.997	1	ionotropic glutamate receptor activity	F
GO:0004977	86	0.993	1	0.993	1	melanocortin receptor activity	F
GO:0004982	15	0.337	1	0.536	1	N-formyl peptide receptor activity	F
GO:0004983	62	1	1	0.995	1	neuropeptide Y receptor activity	F
GO:0004984	191	1	1	1	1	olfactory receptor activity	F
GO:0004985	14	0.967	1	0.247	1	opioid receptor activity	F
GO:0004994	14	0.867	1	0.261	1	somatostatin receptor activity	F
GO:0005000	12	1	1	0.983	1	vasopressin receptor activity	F
GO:0005003	12	1	1	1	1	ephrin receptor activity	F
GO:0005021	59	0.992	1	0.999	1	vascular endothelial growth factor receptor activity	F
GO:0005024	15	0.223	1	0.278	1	transforming growth factor beta receptor activity	F
GO:0005044	34	0.798	1	0.869	1	scavenger receptor activity	F
GO:0005057	88	0.0708	1	0.114	1	receptor signaling protein activity	F
GO:0005083	193	1.21e-05	0.00378	0.00157	0.069	small GTPase regulator activity	F
GO:0005085	143	0.122	1	0.783	1	guanyl-nucleotide exchange factor activity	F
GO:0005086	16	0.245	1	0.553	1	ARF guanyl-nucleotide exchange factor activity	F
GO:0005088	74	0.0297	0.819	0.33	1	Ras guanyl-nucleotide exchange factor activity	F
GO:0005089	68	0.119	1	0.478	1	Rho guanyl-nucleotide exchange factor activity	F
GO:0005096	140	4.94e-05	0.0038	0.000154	0.0116	GTPase activator activity	F
GO:0005097	41	0.00796	0.242	0.00107	0.069	Rab GTPase activator activity	F
GO:0005099	58	0.000959	0.028	0.000207	0.0116	Ras GTPase activator activity	F
GO:0005100	11	0.0482	1	0.0896	1	Rho GTPase activator activity	F
GO:0005102	683	0.929	1	1	1	receptor binding	F
GO:0005125	188	0.899	1	1	1	cytokine activity	F
GO:0005126	37	0.211	1	0.92	1	hematopoietin/interferon-class (D200-domain) cytokine receptor binding	F
GO:0005149	12	0.978	1	0.967	1	interleukin-1 receptor binding	F
GO:0005154	10	0.911	1	0.979	1	epidermal growth factor receptor binding	F
GO:0005158	18	0.992	1	1	1	insulin receptor binding	F
GO:0005160	12	0.279	1	0.524	1	transforming growth factor beta receptor binding	F
GO:0005164	41	0.788	1	0.951	1	tumor necrosis factor receptor binding	F
GO:0005178	19	0.158	1	0.224	1	integrin binding	F
GO:0005179	168	0.763	1	1	1	hormone activity	F
GO:0005184	17	1	1	1	1	neuropeptide hormone activity	F
GO:0005198	928	0.921	1	1	1	structural molecule activity	F
GO:0005199	57	0.725	1	0.56	1	structural constituent of cell wall	F
GO:0005200	24	0.114	1	0.0997	1	structural constituent of cytoskeleton	F
GO:0005201	42	0.643	1	0.996	1	extracellular matrix structural constituent	F
GO:0005212	11	0.238	1	0.213	1	structural constituent of eye lens	F
GO:0005215	1401	6.11e-08	0.001	7.86e-05	0.0116	transporter activity	F
GO:0005216	408	0.0039	0.143	0.785	1	ion channel activity	F
GO:0005217	13	0.221	1	0.838	1	intracellular ligand-gated ion channel activity	F
GO:0005230	62	0.825	1	1	1	extracellular ligand-gated ion channel activity	F
GO:0005231	40	0.164	1	0.946	1	excitatory extracellular ligand-gated ion channel activity	F
GO:0005234	16	0.426	1	0.997	1	glutamate-gated ion channel activity	F
GO:0005242	11	0.247	1	0.939	1	inward rectifier potassium channel activity	F
GO:0005244	233	0.005	0.143	0.587	1	voltage-gated ion channel activity	F
GO:0005245	38	0.0955	1	0.63	1	voltage-gated calcium channel activity	F
GO:0005246	16	0.814	1	0.912	1	calcium channel regulator activity	F
GO:0005247	20	0.0729	1	0.206	1	voltage-gated chloride channel activity	F
GO:0005248	16	0.271	1	0.864	1	voltage-gated sodium channel activity	F
GO:0005249	171	0.0401	1	0.92	1	voltage-gated potassium channel activity	F
GO:0005253	67	0.407	1	0.766	1	anion channel activity	F
GO:0005254	57	0.265	1	0.964	1	chloride channel activity	F
GO:0005261	293	0.0013	0.049	0.758	1	cation channel activity	F
GO:0005262	77	0.0142	0.376	0.279	1	calcium channel activity	F
GO:0005267	191	0.0424	1	0.948	1	potassium channel activity	F
GO:0005272	32	0.2	1	0.458	1	sodium channel activity	F
GO:0005275	63	0.418	1	0.52	1	amine transporter activity	F
GO:0005279	21	0.463	1	0.845	1	amino acid-polyamine transporter activity	F
GO:0005283	14	0.449	1	0.988	1	sodium:amino acid symporter activity	F
GO:0005310	55	0.0304	0.819	0.176	1	dicarboxylic acid transporter activity	F
GO:0005319	47	0.0415	1	0.194	1	lipid transporter activity	F
GO:0005326	26	0.584	1	0.595	1	neurotransmitter transporter activity	F
GO:0005328	23	0.58	1	0.716	1	neurotransmitter:sodium symporter activity	F
GO:0005337	12	0.11	1	0.0165	0.946	nucleoside transporter activity	F
GO:0005342	114	0.0251	0.781	0.305	1	organic acid transporter activity	F
GO:0005343	70	0.0231	0.781	0.408	1	organic acid:sodium symporter activity	F
GO:0005344	13	1	1	1	1	oxygen transporter activity	F
GO:0005351	52	0.0154	0.376	0.216	1	sugar porter activity	F
GO:0005355	11	0.0507	1	0.727	1	glucose transporter activity	F
GO:0005385	10	0.9	1	0.0361	1	zinc ion transporter activity	F
GO:0005386	372	0.00367	0.143	0.0577	1	carrier activity	F
GO:0005391	10	0.705	1	0.447	1	sodium:potassium-exchanging ATPase activity	F
GO:0005416	17	0.394	1	0.96	1	cation:amino acid symporter activity	F
GO:0005451	14	0.954	1	0.518	1	monovalent cation:proton antiporter activity	F
GO:0005452	12	0.0661	1	0.0631	1	inorganic anion exchanger activity	F
GO:0005478	21	0.0149	0.376	0.00268	0.107	intracellular transporter activity	F
GO:0005484	15	0.094	1	0.0491	1	SNAP receptor activity	F
GO:0005488	10903	1.52e-41	0	0	0	binding	F
GO:0005496	66	0.18	1	0.812	1	steroid binding	F
GO:0005501	11	0.442	1	0.503	1	retinoid binding	F
GO:0005504	29	0.518	1	0.0709	1	fatty acid binding	F
GO:0005506	290	0.417	1	0.887	1	iron ion binding	F
GO:0005507	73	0.794	1	0.997	1	copper ion binding	F
GO:0005509	815	0.0363	1	0.272	1	calcium ion binding	F
GO:0005515	5671	0	0	0	0	protein binding	F
GO:0005516	99	0.286	1	0.905	1	calmodulin binding	F
GO:0005520	23	0.921	1	0.989	1	insulin-like growth factor binding	F
GO:0005524	1458	4.29e-13	0	1.25e-20	0	ATP binding	F
GO:0005525	345	4.8e-05	0.0038	2.4e-05	0.005	GTP binding	F
GO:0005529	155	0.659	1	0.665	1	sugar binding	F
GO:0005537	13	0.215	1	0.962	1	mannose binding	F
GO:0005539	59	0.873	1	0.979	1	glycosaminoglycan binding	F
GO:0005540	15	0.693	1	0.424	1	hyaluronic acid binding	F
GO:0005543	161	0.0845	1	0.0128	0.722	phospholipid binding	F
GO:0005544	24	0.22	1	0.21	1	calcium-dependent phospholipid binding	F
GO:0005548	18	0.564	1	0.832	1	phospholipid transporter activity	F
GO:0005549	21	1	1	1	1	odorant binding	F
GO:0005550	19	1	1	1	1	pheromone binding	F
GO:0005575	11639	1.8e-42	0	0	0	cellular_component	C
GO:0005576	1159	0.999	1	1	1	extracellular region	C
GO:0005578	202	0.46	1	1	1	extracellular matrix (sensu Metazoa)	C
GO:0005581	20	0.985	1	1	1	collagen	C
GO:0005604	49	0.873	1	0.948	1	basement membrane	C
GO:0005605	22	0.923	1	0.888	1	basal lamina	C
GO:0005615	290	0.693	1	0.983	1	extracellular space	C
GO:0005622	8184	0	0	0	0	intracellular	C
GO:0005623	10941	0	0	0	0	cell	C
GO:0005624	391	0.265	1	0.052	1	membrane fraction	C
GO:0005625	89	0.00188	0.049	0.0108	0.722	soluble fraction	C
GO:0005626	17	0.218	1	0.505	1	insoluble fraction	C
GO:0005634	3383	3.69e-22	0	0	0	nucleus	C
GO:0005635	126	0.000297	0.013	2.29e-12	0.000657	nuclear envelope	C
GO:0005637	13	0.0391	1	2.08e-05	0.005	nuclear inner membrane	C
GO:0005643	47	3.9e-05	0.0038	2.37e-11	0.000657	nuclear pore	C
GO:0005654	311	3.3e-06	0.00378	1.5e-11	0.000657	nucleoplasm	C
GO:0005657	25	0.0562	1	0.0342	1	replication fork	C
GO:0005667	172	0.136	1	0.0369	1	transcription factor complex	C
GO:0005669	13	0.0407	1	0.226	1	transcription factor TFIID complex	C
GO:0005681	60	0.0155	0.376	0.000427	0.02	spliceosome complex	C
GO:0005694	421	0.000767	0.0254	0.000384	0.02	chromosome	C
GO:0005720	16	0.00215	0.063	0.0101	0.722	nuclear heterochromatin	C
GO:0005730	151	8.1e-06	0.00378	1.26e-05	0.00378	nucleolus	C
GO:0005737	4842	7.31e-42	0	0	0	cytoplasm	C
GO:0005739	774	9.59e-18	0	4.08e-28	0	mitochondrion	C
GO:0005740	312	1.62e-07	0.001	1.74e-11	0.000657	mitochondrial envelope	C
GO:0005741	51	0.0113	0.367	0.0109	0.722	mitochondrial outer membrane	C
GO:0005743	222	2.11e-05	0.00378	2.58e-10	0.000657	mitochondrial inner membrane	C
GO:0005746	22	0.0366	1	0.0289	1	mitochondrial electron transport chain	C
GO:0005758	23	0.142	1	0.0108	0.722	mitochondrial intermembrane space	C
GO:0005759	105	0.000473	0.013	2.97e-06	0.00378	mitochondrial matrix	C
GO:0005761	19	0.226	1	0.22	1	mitochondrial ribosome	C
GO:0005762	10	0.783	1	0.308	1	mitochondrial large ribosomal subunit	C
GO:0005764	123	0.000217	0.013	3.19e-06	0.00378	lysosome	C
GO:0005765	23	0.0212	0.738	0.00154	0.069	lysosomal membrane	C
GO:0005768	113	0.00019	0.01	3.3e-07	0.00284	endosome	C
GO:0005769	35	0.0613	1	0.000432	0.02	early endosome	C
GO:0005770	30	0.0363	1	0.000133	0.0116	late endosome	C
GO:0005773	140	0.00182	0.049	7.29e-06	0.00378	vacuole	C
GO:0005774	31	0.0831	1	0.0128	0.722	vacuolar membrane	C
GO:0005777	73	0.0051	0.143	0.00145	0.069	peroxisome	C
GO:0005778	30	0.000666	0.018	0.0261	1	peroxisomal membrane	C
GO:0005783	576	5.8e-05	0.0038	1.62e-10	0.000657	endoplasmic reticulum	C
GO:0005788	35	0.0385	1	0.00136	0.069	endoplasmic reticulum lumen	C
GO:0005789	261	0.000994	0.028	5.38e-06	0.00378	endoplasmic reticulum membrane	C
GO:0005791	16	0.242	1	0.412	1	rough endoplasmic reticulum	C
GO:0005792	159	0.857	1	0.445	1	microsome	C
GO:0005793	18	0.0448	1	0.0167	0.946	ER-Golgi intermediate compartment	C
GO:0005794	458	1.43e-10	0	3.9e-14	0.000657	Golgi apparatus	C
GO:0005795	15	0.0478	1	0.0937	1	Golgi stack	C
GO:0005798	34	0.000383	0.013	9.48e-05	0.0116	Golgi-associated vesicle	C
GO:0005801	10	0.0361	1	0.0164	0.946	Golgi cis face	C
GO:0005802	21	0.0516	1	0.0695	1	Golgi trans face	C
GO:0005813	89	0.000223	0.013	2.02e-07	0.00284	centrosome	C
GO:0005815	104	7.77e-05	0.009	9.61e-07	0.00284	microtubule organizing center	C
GO:0005819	61	0.00021	0.013	2.66e-06	0.00378	spindle	C
GO:0005829	383	0.000545	0.018	1.34e-06	0.00291	cytosol	C
GO:0005833	13	1	1	0.992	1	hemoglobin complex	C
GO:0005834	19	0.887	1	0.99	1	heterotrimeric G-protein complex	C
GO:0005839	26	0.306	1	0.0424	1	proteasome core complex (sensu Eukaryota)	C
GO:0005840	538	0.918	1	1	1	ribosome	C
GO:0005856	820	3.72e-08	0.001	2.5e-06	0.00378	cytoskeleton	C
GO:0005874	137	0.00019	0.01	0.000277	0.02	microtubule	C
GO:0005875	88	1.57e-05	0.00378	1.99e-06	0.00378	microtubule associated complex	C
GO:0005876	14	0.00527	0.143	0.00653	0.192	spindle microtubule	C
GO:0005882	79	0.997	1	1	1	intermediate filament	C
GO:0005884	26	0.0418	1	0.0146	0.946	actin filament	C
GO:0005886	1662	0.000614	0.018	0.268	1	plasma membrane	C
GO:0005887	319	0.00173	0.049	0.758	1	integral to plasma membrane	C
GO:0005891	26	0.626	1	0.979	1	voltage-gated calcium channel complex	C
GO:0005892	12	0.225	1	0.666	1	nicotinic acetylcholine-gated receptor-channel complex	C
GO:0005901	31	0.0415	1	0.0165	0.946	caveola	C
GO:0005902	17	0.831	1	0.151	1	microvillus	C
GO:0005903	21	0.336	1	0.642	1	brush border	C
GO:0005905	25	0.0698	1	0.0155	0.946	coated pit	C
GO:0005911	124	0.185	1	0.105	1	intercellular junction	C
GO:0005912	78	0.0331	0.819	0.0365	1	adherens junction	C
GO:0005913	23	0.147	1	0.156	1	cell-cell adherens junction	C
GO:0005921	23	0.367	1	0.46	1	gap junction	C
GO:0005922	17	0.728	1	0.634	1	connexon complex	C
GO:0005923	57	0.483	1	0.137	1	tight junction	C
GO:0005924	54	0.0984	1	0.121	1	cell-substrate adherens junction	C
GO:0005925	51	0.0623	1	0.211	1	focal adhesion	C
GO:0005929	55	0.000365	0.013	0.00883	0.357	cilium	C
GO:0005930	12	0.248	1	0.0664	1	axoneme	C
GO:0005932	12	0.393	1	0.543	1	basal body	C
GO:0005938	58	0.0703	1	0.0471	1	cell cortex	C
GO:0005941	45	0.171	1	0.878	1	unlocalized protein complex	C
GO:0005942	17	0.132	1	0.0359	1	phosphoinositide 3-kinase complex	C
GO:0005952	19	0.568	1	0.222	1	cAMP-dependent protein kinase complex	C
GO:0005964	20	0.432	1	0.98	1	phosphorylase kinase complex	C
GO:0005975	578	0.549	1	0.849	1	carbohydrate metabolism	P
GO:0005976	77	0.328	1	0.704	1	polysaccharide metabolism	P
GO:0005977	48	0.249	1	0.617	1	glycogen metabolism	P
GO:0005978	32	0.24	1	0.709	1	glycogen biosynthesis	P
GO:0005996	274	0.863	1	1	1	monosaccharide metabolism	P
GO:0006006	239	0.91	1	1	1	glucose metabolism	P
GO:0006007	194	0.942	1	1	1	glucose catabolism	P
GO:0006022	22	0.959	1	0.903	1	aminoglycan metabolism	P
GO:0006029	21	0.986	1	0.548	1	proteoglycan metabolism	P
GO:0006030	11	1	1	0.997	1	chitin metabolism	P
GO:0006040	24	0.968	1	0.648	1	amino sugar metabolism	P
GO:0006041	20	0.959	1	0.667	1	glucosamine metabolism	P
GO:0006044	20	0.959	1	0.667	1	N-acetylglucosamine metabolism	P
GO:0006066	433	0.681	1	0.979	1	alcohol metabolism	P
GO:0006071	26	0.135	1	0.349	1	glycerol metabolism	P
GO:0006072	15	0.691	1	0.645	1	glycerol-3-phosphate metabolism	P
GO:0006073	48	0.249	1	0.617	1	glucan metabolism	P
GO:0006081	12	0.625	1	0.0375	1	aldehyde metabolism	P
GO:0006082	545	3.89e-06	0.00378	3.08e-12	0.000657	organic acid metabolism	P
GO:0006084	24	0.00628	0.166	0.00289	0.129	acetyl-CoA metabolism	P
GO:0006090	27	0.122	1	0.363	1	pyruvate metabolism	P
GO:0006091	776	0.0686	1	0.714	1	generation of precursor metabolites and energy	P
GO:0006092	237	0.88	1	1	1	main pathways of carbohydrate metabolism	P
GO:0006094	23	0.0986	1	0.389	1	gluconeogenesis	P
GO:0006096	185	0.971	1	1	1	glycolysis	P
GO:0006099	19	0.00191	0.049	0.00384	0.159	tricarboxylic acid cycle	P
GO:0006100	23	0.224	1	0.413	1	tricarboxylic acid cycle intermediate metabolism	P
GO:0006109	14	0.732	1	0.194	1	regulation of carbohydrate metabolism	P
GO:0006112	50	0.208	1	0.635	1	energy reserve metabolism	P
GO:0006118	447	0.000315	0.013	0.00915	0.357	electron transport	P
GO:0006119	63	0.00583	0.166	0.00474	0.174	oxidative phosphorylation	P
GO:0006139	2887	1.08e-10	0	1.25e-23	0	nucleobase, nucleoside, nucleotide and nucleic acid metabolism	P
GO:0006140	17	0.256	1	0.154	1	regulation of nucleotide metabolism	P
GO:0006163	96	0.0092	0.242	0.00087	0.053	purine nucleotide metabolism	P
GO:0006164	84	0.0185	0.474	0.00248	0.107	purine nucleotide biosynthesis	P
GO:0006171	13	0.88	1	0.5	1	cAMP biosynthesis	P
GO:0006182	13	0.836	1	0.844	1	cGMP biosynthesis	P
GO:0006183	15	0.311	1	0.0814	1	GTP biosynthesis	P
GO:0006206	12	0.327	1	0.0958	1	pyrimidine base metabolism	P
GO:0006220	29	0.324	1	0.0823	1	pyrimidine nucleotide metabolism	P
GO:0006221	25	0.216	1	0.0388	1	pyrimidine nucleotide biosynthesis	P
GO:0006228	15	0.311	1	0.0814	1	UTP biosynthesis	P
GO:0006241	15	0.311	1	0.0814	1	CTP biosynthesis	P
GO:0006259	607	1.44e-10	0	7.63e-16	0	DNA metabolism	P
GO:0006260	149	0.00175	0.049	3.1e-05	0.00572	DNA replication	P
GO:0006261	77	0.00639	0.166	0.00115	0.069	DNA-dependent DNA replication	P
GO:0006265	28	0.0702	1	0.272	1	DNA topological change	P
GO:0006268	13	0.0463	1	0.0529	1	DNA unwinding during replication	P
GO:0006270	23	0.118	1	0.00594	0.192	DNA replication initiation	P
GO:0006275	29	0.0919	1	0.175	1	regulation of DNA replication	P
GO:0006281	182	4.95e-07	0.001	2.78e-10	0.000657	DNA repair	P
GO:0006284	20	0.526	1	0.179	1	base-excision repair	P
GO:0006289	22	0.0463	1	0.00923	0.357	nucleotide-excision repair	P
GO:0006298	13	0.00679	0.213	0.000147	0.0116	mismatch repair	P
GO:0006302	30	0.006	0.166	0.000321	0.02	double-strand break repair	P
GO:0006304	32	0.969	1	0.848	1	DNA modification	P
GO:0006305	30	0.999	1	0.931	1	DNA alkylation	P
GO:0006306	30	0.999	1	0.931	1	DNA methylation	P
GO:0006308	19	0.0806	1	0.0385	1	DNA catabolism	P
GO:0006309	11	0.0932	1	0.0656	1	DNA fragmentation during apoptosis	P
GO:0006310	66	0.000368	0.013	3.28e-05	0.00572	DNA recombination	P
GO:0006323	223	0.000574	0.018	5.92e-07	0.00284	DNA packaging	P
GO:0006325	223	0.000574	0.018	5.92e-07	0.00284	establishment and/or maintenance of chromatin architecture	P
GO:0006333	154	0.0221	0.738	0.000803	0.053	chromatin assembly or disassembly	P
GO:0006334	105	0.163	1	0.174	1	nucleosome assembly	P
GO:0006338	32	0.0107	0.367	3.16e-06	0.00378	chromatin remodeling	P
GO:0006342	12	0.094	1	0.000481	0.03	chromatin silencing	P
GO:0006350	1836	0.0251	0.781	2.41e-05	0.005	transcription	P
GO:0006351	1601	0.0646	1	0.00199	0.075	transcription, DNA-dependent	P
GO:0006352	47	0.00172	0.049	0.00638	0.192	transcription initiation	P
GO:0006355	1571	0.088	1	0.00441	0.174	regulation of transcription, DNA-dependent	P
GO:0006357	394	0.672	1	0.621	1	regulation of transcription from RNA polymerase II promoter	P
GO:0006364	35	0.311	1	0.471	1	rRNA processing	P
GO:0006366	419	0.542	1	0.584	1	transcription from RNA polymerase II promoter	P
GO:0006367	18	0.0284	0.781	0.0412	1	transcription initiation from RNA polymerase II promoter	P
GO:0006396	237	0.000259	0.013	4.15e-10	0.000657	RNA processing	P
GO:0006397	114	0.00439	0.143	5.21e-06	0.00378	mRNA processing	P
GO:0006399	115	0.00029	0.013	5.51e-07	0.00284	tRNA metabolism	P
GO:0006400	11	0.412	1	0.0175	0.946	tRNA modification	P
GO:0006401	12	0.211	1	0.197	1	RNA catabolism	P
GO:0006403	40	0.000286	0.013	2.31e-06	0.00378	RNA localization	P
GO:0006405	16	0.0196	0.474	0.0099	0.722	RNA export from nucleus	P
GO:0006406	12	0.131	1	0.0399	1	mRNA export from nucleus	P
GO:0006412	893	0.468	1	0.554	1	protein biosynthesis	P
GO:0006413	57	0.155	1	0.0568	1	translational initiation	P
GO:0006414	32	0.786	1	0.252	1	translational elongation	P
GO:0006417	116	0.0938	1	0.107	1	regulation of protein biosynthesis	P
GO:0006418	73	0.00134	0.049	7e-06	0.00378	tRNA aminoacylation for protein translation	P
GO:0006445	32	0.1	1	0.0711	1	regulation of translation	P
GO:0006446	25	0.207	1	0.241	1	regulation of translational initiation	P
GO:0006457	164	0.0293	0.819	0.0162	0.946	protein folding	P
GO:0006461	301	0.0016	0.049	0.00155	0.069	protein complex assembly	P
GO:0006464	1457	6.36e-13	0	2.56e-21	0	protein modification	P
GO:0006468	715	0.00133	0.049	0.00471	0.174	protein amino acid phosphorylation	P
GO:0006469	39	0.128	1	0.209	1	negative regulation of protein kinase activity	P
GO:0006470	122	0.00225	0.063	0.00187	0.075	protein amino acid dephosphorylation	P
GO:0006471	15	0.121	1	0.0326	1	protein amino acid ADP-ribosylation	P
GO:0006473	11	0.00522	0.143	0.0182	0.946	protein amino acid acetylation	P
GO:0006476	16	0.0577	1	0.00256	0.107	protein amino acid deacetylation	P
GO:0006479	22	0.133	1	0.102	1	protein amino acid methylation	P
GO:0006486	54	0.48	1	0.0451	1	protein amino acid glycosylation	P
GO:0006487	13	0.801	1	0.0651	1	protein amino acid N-linked glycosylation	P
GO:0006497	30	0.293	1	0.00343	0.159	protein amino acid lipidation	P
GO:0006505	17	0.303	1	0.004	0.174	GPI anchor metabolism	P
GO:0006506	12	0.276	1	0.000945	0.053	GPI anchor biosynthesis	P
GO:0006508	831	0.00381	0.143	6.48e-07	0.00284	proteolysis	P
GO:0006509	10	0.338	1	0.403	1	membrane protein ectodomain proteolysis	P
GO:0006511	154	0.000145	0.01	2.43e-07	0.00284	ubiquitin-dependent protein catabolism	P
GO:0006512	323	4.87e-11	0	1.33e-15	0	ubiquitin cycle	P
GO:0006515	11	0.225	1	0.0774	1	misfolded or incompletely synthesized protein catabolism	P
GO:0006516	11	0.0811	1	0.152	1	glycoprotein catabolism	P
GO:0006518	13	0.846	1	0.775	1	peptide metabolism	P
GO:0006519	404	0.000148	0.01	1.18e-07	0.00284	amino acid and derivative metabolism	P
GO:0006520	325	0.000282	0.013	3.19e-09	0.00176	amino acid metabolism	P
GO:0006521	62	0.394	1	0.624	1	regulation of amino acid metabolism	P
GO:0006525	11	0.0396	1	0.0748	1	arginine metabolism	P
GO:0006536	12	0.0269	0.781	0.0391	1	glutamate metabolism	P
GO:0006541	16	0.127	1	0.00823	0.357	glutamine metabolism	P
GO:0006544	11	0.255	1	0.00133	0.069	glycine metabolism	P
GO:0006547	11	0.752	1	0.576	1	histidine metabolism	P
GO:0006575	138	0.0495	1	0.106	1	amino acid derivative metabolism	P
GO:0006576	78	0.327	1	0.903	1	biogenic amine metabolism	P
GO:0006584	30	0.99	1	0.995	1	catecholamine metabolism	P
GO:0006586	10	0.759	1	0.789	1	indolalkylamine metabolism	P
GO:0006595	18	0.149	1	0.318	1	polyamine metabolism	P
GO:0006596	15	0.22	1	0.365	1	polyamine biosynthesis	P
GO:0006605	148	0.000974	0.028	1.57e-07	0.00284	protein targeting	P
GO:0006606	69	0.0422	1	0.000194	0.0116	protein import into nucleus	P
GO:0006611	11	0.00317	0.143	0.0281	1	protein export from nucleus	P
GO:0006612	17	0.117	1	0.0141	0.946	protein targeting to membrane	P
GO:0006613	13	0.0785	1	0.0279	1	cotranslational protein targeting to membrane	P
GO:0006614	11	0.139	1	0.0115	0.722	SRP-dependent cotranslational protein targeting to membrane	P
GO:0006626	10	0.869	1	0.00626	0.192	protein targeting to mitochondrion	P
GO:0006629	601	7.57e-05	0.009	8.6e-09	0.00284	lipid metabolism	P
GO:0006631	147	0.0204	0.738	1.42e-05	0.00378	fatty acid metabolism	P
GO:0006633	59	0.15	1	0.00911	0.357	fatty acid biosynthesis	P
GO:0006635	17	0.0124	0.367	0.00161	0.069	fatty acid beta-oxidation	P
GO:0006638	33	0.0258	0.781	0.434	1	neutral lipid metabolism	P
GO:0006639	31	0.027	0.781	0.421	1	acylglycerol metabolism	P
GO:0006641	28	0.0383	1	0.529	1	triacylglycerol metabolism	P
GO:0006643	154	0.000103	0.01	2.09e-06	0.00378	membrane lipid metabolism	P
GO:0006644	131	0.000217	0.013	2.2e-05	0.005	phospholipid metabolism	P
GO:0006650	62	0.00143	0.049	7.23e-07	0.00284	glycerophospholipid metabolism	P
GO:0006662	33	0.014	0.376	0.313	1	glycerol ether metabolism	P
GO:0006664	11	0.165	1	0.0406	1	glycolipid metabolism	P
GO:0006665	36	0.014	0.376	0.00161	0.069	sphingolipid metabolism	P
GO:0006672	21	0.182	1	0.00465	0.174	ceramide metabolism	P
GO:0006690	31	0.279	1	0.0862	1	icosanoid metabolism	P
GO:0006691	19	0.507	1	0.163	1	leukotriene metabolism	P
GO:0006692	11	0.083	1	0.105	1	prostanoid metabolism	P
GO:0006693	11	0.083	1	0.105	1	prostaglandin metabolism	P
GO:0006694	71	0.749	1	0.209	1	steroid biosynthesis	P
GO:0006695	20	0.492	1	0.142	1	cholesterol biosynthesis	P
GO:0006700	10	0.977	1	0.522	1	C21-steroid hormone biosynthesis	P
GO:0006706	11	0.233	1	0.0829	1	steroid catabolism	P
GO:0006720	35	0.297	1	0.657	1	isoprenoid metabolism	P
GO:0006725	158	0.158	1	0.0133	0.722	aromatic compound metabolism	P
GO:0006730	113	0.295	1	0.136	1	one-carbon compound metabolism	P
GO:0006732	155	0.000135	0.01	0.000437	0.02	coenzyme metabolism	P
GO:0006733	30	0.0274	0.781	0.166	1	oxidoreduction coenzyme metabolism	P
GO:0006739	12	0.0303	0.819	0.334	1	NADP metabolism	P
GO:0006749	21	0.115	1	0.273	1	glutathione metabolism	P
GO:0006752	68	0.036	1	0.0301	1	group transfer coenzyme metabolism	P
GO:0006753	43	0.139	1	0.126	1	nucleoside phosphate metabolism	P
GO:0006754	43	0.139	1	0.126	1	ATP biosynthesis	P
GO:0006760	14	0.137	1	0.0475	1	folic acid and derivative metabolism	P
GO:0006766	64	0.218	1	0.0762	1	vitamin metabolism	P
GO:0006767	42	0.0711	1	0.112	1	water-soluble vitamin metabolism	P
GO:0006769	21	0.0857	1	0.401	1	nicotinamide metabolism	P
GO:0006775	21	0.944	1	0.239	1	fat-soluble vitamin metabolism	P
GO:0006776	17	0.975	1	0.487	1	vitamin A metabolism	P
GO:0006778	19	0.159	1	0.374	1	porphyrin metabolism	P
GO:0006779	14	0.361	1	0.416	1	porphyrin biosynthesis	P
GO:0006783	10	0.21	1	0.526	1	heme biosynthesis	P
GO:0006790	61	0.0337	0.819	0.101	1	sulfur metabolism	P
GO:0006793	962	3.04e-06	0.001	5.66e-07	0.00284	phosphorus metabolism	P
GO:0006796	962	3.04e-06	0.001	5.66e-07	0.00284	phosphate metabolism	P
GO:0006800	141	0.00015	0.01	0.00328	0.159	oxygen and reactive oxygen species metabolism	P
GO:0006801	22	0.339	1	0.642	1	superoxide metabolism	P
GO:0006805	13	0.368	1	0.421	1	xenobiotic metabolism	P
GO:0006807	482	0.000457	0.013	8.02e-06	0.00378	nitrogen compound metabolism	P
GO:0006809	21	0.2	1	0.816	1	nitric oxide biosynthesis	P
GO:0006810	2506	1.18e-14	0	6.39e-14	0.000657	transport	P
GO:0006811	831	0.00992	0.367	0.554	1	ion transport	P
GO:0006812	574	0.000847	0.0254	0.23	1	cation transport	P
GO:0006813	232	0.0202	0.738	0.867	1	potassium ion transport	P
GO:0006814	108	0.355	1	0.763	1	sodium ion transport	P
GO:0006816	136	0.0699	1	0.392	1	calcium ion transport	P
GO:0006817	84	0.997	1	0.999	1	phosphate transport	P
GO:0006818	79	0.116	1	0.104	1	hydrogen transport	P
GO:0006820	203	0.848	1	0.953	1	anion transport	P
GO:0006821	76	0.704	1	0.903	1	chloride transport	P
GO:0006825	11	0.01	0.367	0.301	1	copper ion transport	P
GO:0006826	25	0.264	1	0.283	1	iron ion transport	P
GO:0006829	14	0.325	1	0.0229	0.946	zinc ion transport	P
GO:0006835	55	0.0304	0.819	0.176	1	dicarboxylic acid transport	P
GO:0006836	53	0.687	1	0.862	1	neurotransmitter transport	P
GO:0006839	44	0.252	1	0.00183	0.075	mitochondrial transport	P
GO:0006865	75	0.284	1	0.0832	1	amino acid transport	P
GO:0006869	84	0.035	0.819	0.0635	1	lipid transport	P
GO:0006873	151	0.0462	1	0.823	1	cell ion homeostasis	P
GO:0006874	79	0.241	1	0.691	1	calcium ion homeostasis	P
GO:0006875	135	0.167	1	0.933	1	metal ion homeostasis	P
GO:0006879	44	0.309	1	0.947	1	iron ion homeostasis	P
GO:0006885	30	0.165	1	0.204	1	regulation of pH	P
GO:0006886	412	1.22e-10	0	8.67e-16	0	intracellular protein transport	P
GO:0006887	86	0.00352	0.143	0.107	1	exocytosis	P
GO:0006888	21	0.0402	1	0.00204	0.075	ER to Golgi vesicle-mediated transport	P
GO:0006897	135	0.00294	0.143	0.000521	0.031	endocytosis	P
GO:0006898	24	0.555	1	0.0286	1	receptor mediated endocytosis	P
GO:0006904	17	0.034	0.819	0.00601	0.192	vesicle docking during exocytosis	P
GO:0006906	10	0.0839	1	0.101	1	vesicle fusion	P
GO:0006909	35	0.259	1	0.555	1	phagocytosis	P
GO:0006913	200	2.24e-06	0.001	3.37e-08	0.00284	nucleocytoplasmic transport	P
GO:0006914	15	0.0571	1	0.0211	0.946	autophagy	P
GO:0006915	583	4.49e-06	0.00378	0.000301	0.02	apoptosis	P
GO:0006916	96	0.059	1	0.0693	1	anti-apoptosis	P
GO:0006917	144	0.00595	0.166	0.0272	1	induction of apoptosis	P
GO:0006919	23	0.0211	0.738	0.167	1	caspase activation	P
GO:0006921	12	0.149	1	0.097	1	disassembly of cell structures during apoptosis	P
GO:0006928	352	0.989	1	0.997	1	cell motility	P
GO:0006935	96	0.985	1	0.837	1	chemotaxis	P
GO:0006936	54	0.36	1	0.901	1	muscle contraction	P
GO:0006937	23	0.497	1	0.983	1	regulation of muscle contraction	P
GO:0006939	19	0.958	1	0.999	1	smooth muscle contraction	P
GO:0006940	14	0.846	1	0.974	1	regulation of smooth muscle contraction	P
GO:0006941	16	0.896	1	0.939	1	striated muscle contraction	P
GO:0006944	21	0.0755	1	0.405	1	membrane fusion	P
GO:0006950	1003	0.00183	0.049	0.028	1	response to stress	P
GO:0006952	432	0.937	1	0.93	1	defense response	P
GO:0006953	21	0.973	1	0.898	1	acute-phase response	P
GO:0006954	246	0.934	1	0.867	1	inflammatory response	P
GO:0006955	467	0.514	1	0.913	1	immune response	P
GO:0006956	47	0.327	1	0.25	1	complement activation	P
GO:0006958	15	0.8	1	0.73	1	complement activation, classical pathway	P
GO:0006959	60	0.186	1	0.468	1	humoral immune response	P
GO:0006970	11	0.0784	1	0.013	0.722	response to osmotic stress	P
GO:0006974	227	8.28e-08	0.001	1.32e-11	0.000657	response to DNA damage stimulus	P
GO:0006979	107	0.00026	0.013	0.00361	0.159	response to oxidative stress	P
GO:0006984	19	0.176	1	0.423	1	ER-nuclear signaling pathway	P
GO:0006986	48	0.0175	0.41	0.152	1	response to unfolded protein	P
GO:0006996	863	2.01e-08	0.001	9.78e-14	0.000657	organelle organization and biogenesis	P
GO:0006997	11	0.224	1	0.0959	1	nuclear organization and biogenesis	P
GO:0007001	240	0.000302	0.013	9.48e-08	0.00284	chromosome organization and biogenesis (sensu Eukaryota)	P
GO:0007005	44	0.0386	1	0.00923	0.357	mitochondrion organization and biogenesis	P
GO:0007006	21	0.318	1	0.00692	0.192	mitochondrial membrane organization and biogenesis	P
GO:0007009	12	0.555	1	0.639	1	plasma membrane organization and biogenesis	P
GO:0007010	388	1.43e-05	0.00378	3.35e-05	0.00572	cytoskeleton organization and biogenesis	P
GO:0007015	33	0.281	1	0.471	1	actin filament organization	P
GO:0007017	183	0.000129	0.01	0.000241	0.02	microtubule-based process	P
GO:0007018	106	0.0085	0.242	0.0153	0.946	microtubule-based movement	P
GO:0007019	15	0.0486	1	0.11	1	microtubule depolymerization	P
GO:0007026	15	0.0486	1	0.11	1	negative regulation of microtubule depolymerization	P
GO:0007028	107	0.996	1	0.507	1	cytoplasm organization and biogenesis	P
GO:0007030	11	0.224	1	0.0308	1	Golgi organization and biogenesis	P
GO:0007031	18	0.0322	0.819	0.118	1	peroxisome organization and biogenesis	P
GO:0007033	21	0.127	1	0.0546	1	vacuole organization and biogenesis	P
GO:0007034	12	0.0775	1	0.0159	0.946	vacuolar transport	P
GO:0007040	19	0.0641	1	0.035	1	lysosome organization and biogenesis	P
GO:0007046	35	0.311	1	0.471	1	ribosome biogenesis	P
GO:0007049	399	8.88e-07	0.001	5.5e-12	0.000657	cell cycle	P
GO:0007050	47	0.112	1	0.806	1	cell cycle arrest	P
GO:0007051	11	0.0504	1	0.257	1	spindle organization and biogenesis	P
GO:0007059	28	0.000897	0.0254	0.00017	0.0116	chromosome segregation	P
GO:0007067	101	0.00109	0.049	2.81e-06	0.00378	mitosis	P
GO:0007088	43	0.266	1	0.159	1	regulation of mitosis	P
GO:0007126	59	0.00101	0.028	1.31e-07	0.00284	meiosis	P
GO:0007127	24	0.000474	0.013	0.000644	0.053	meiosis I	P
GO:0007140	13	0.00276	0.143	0.00436	0.174	male meiosis	P
GO:0007143	11	0.314	1	0.138	1	female meiosis	P
GO:0007154	2976	0.942	1	0.947	1	cell communication	P
GO:0007155	530	0.396	1	0.998	1	cell adhesion	P
GO:0007156	77	0.963	1	1	1	homophilic cell adhesion	P
GO:0007157	24	0.834	1	0.358	1	heterophilic cell adhesion	P
GO:0007159	16	0.807	1	0.35	1	leukocyte adhesion	P
GO:0007160	81	0.238	1	0.156	1	cell-matrix adhesion	P
GO:0007162	10	0.0259	0.781	0.147	1	negative regulation of cell adhesion	P
GO:0007163	16	0.139	1	0.179	1	establishment and/or maintenance of cell polarity	P
GO:0007165	2675	0.98	1	0.972	1	signal transduction	P
GO:0007166	1463	1	1	1	1	cell surface receptor linked signal transduction	P
GO:0007167	238	0.75	1	0.978	1	enzyme linked receptor protein signaling pathway	P
GO:0007169	139	0.392	1	0.935	1	transmembrane receptor protein tyrosine kinase signaling pathway	P
GO:0007172	12	0.103	1	0.635	1	signal complex formation	P
GO:0007173	16	0.253	1	0.401	1	epidermal growth factor receptor signaling pathway	P
GO:0007178	97	0.905	1	0.94	1	transmembrane receptor protein serine/threonine kinase signaling pathway	P
GO:0007179	60	0.571	1	0.84	1	transforming growth factor beta receptor signaling pathway	P
GO:0007186	989	1	1	1	1	G-protein coupled receptor protein signaling pathway	P
GO:0007187	47	0.996	1	0.934	1	G-protein signaling, coupled to cyclic nucleotide second messenger	P
GO:0007188	45	0.997	1	0.931	1	G-protein signaling, coupled to cAMP nucleotide second messenger	P
GO:0007189	25	1	1	1	1	G-protein signaling, adenylate cyclase activating pathway	P
GO:0007193	14	0.761	1	0.449	1	G-protein signaling, adenylate cyclase inhibiting pathway	P
GO:0007200	44	0.977	1	0.396	1	G-protein signaling, coupled to IP3 second messenger (phospholipase C activating)	P
GO:0007204	38	0.307	1	0.787	1	elevation of cytosolic calcium ion concentration	P
GO:0007205	22	0.867	1	0.418	1	protein kinase C activation	P
GO:0007212	12	0.98	1	0.934	1	dopamine receptor signaling pathway	P
GO:0007214	29	0.99	1	1	1	gamma-aminobutyric acid signaling pathway	P
GO:0007215	10	0.369	1	0.302	1	glutamate signaling pathway	P
GO:0007218	68	0.955	1	0.922	1	neuropeptide signaling pathway	P
GO:0007219	38	0.452	1	0.573	1	Notch signaling pathway	P
GO:0007223	20	0.915	1	0.817	1	frizzled-2 signaling pathway	P
GO:0007224	26	0.206	1	0.625	1	smoothened signaling pathway	P
GO:0007229	29	0.513	1	0.522	1	integrin-mediated signaling pathway	P
GO:0007242	1058	1.62e-05	0.00378	2.17e-07	0.00284	intracellular signaling cascade	P
GO:0007243	324	0.0758	1	0.00406	0.174	protein kinase cascade	P
GO:0007249	117	0.00741	0.213	0.0173	0.946	I-kappaB kinase/NF-kappaB cascade	P
GO:0007254	37	0.779	1	0.904	1	JNK cascade	P
GO:0007259	41	0.394	1	0.841	1	JAK-STAT cascade	P
GO:0007260	19	0.364	1	0.998	1	tyrosine phosphorylation of STAT protein	P
GO:0007264	375	5.86e-05	0.0038	0.0002	0.0116	small GTPase mediated signal transduction	P
GO:0007265	25	0.0727	1	0.408	1	Ras protein signal transduction	P
GO:0007266	81	0.0738	1	0.145	1	Rho protein signal transduction	P
GO:0007267	356	0.692	1	0.97	1	cell-cell signaling	P
GO:0007268	229	0.399	1	0.927	1	synaptic transmission	P
GO:0007269	65	0.848	1	0.989	1	neurotransmitter secretion	P
GO:0007270	51	0.314	1	0.818	1	nerve-nerve synaptic transmission	P
GO:0007271	13	0.529	1	0.831	1	synaptic transmission, cholinergic	P
GO:0007272	35	0.15	1	0.565	1	ensheathment of neurons	P
GO:0007274	12	0.283	1	0.402	1	neuromuscular synaptic transmission	P
GO:0007275	2046	0.784	1	0.592	1	development	P
GO:0007276	205	0.00392	0.143	0.00157	0.069	gametogenesis	P
GO:0007281	35	0.0963	1	0.0834	1	germ cell development	P
GO:0007283	146	0.000577	0.018	0.00201	0.075	spermatogenesis	P
GO:0007286	43	0.0211	0.738	0.0239	1	spermatid development	P
GO:0007292	34	0.0915	1	0.0821	1	female gamete generation	P
GO:0007338	36	0.528	1	0.472	1	fertilization (sensu Metazoa)	P
GO:0007339	18	0.792	1	0.452	1	binding of sperm to zona pellucida	P
GO:0007346	28	0.277	1	0.0879	1	regulation of progression through mitotic cell cycle	P
GO:0007368	29	0.666	1	0.383	1	determination of left/right symmetry	P
GO:0007369	53	0.393	1	0.151	1	gastrulation	P
GO:0007389	207	1	1	0.995	1	pattern specification	P
GO:0007398	103	0.836	1	0.818	1	ectoderm development	P
GO:0007399	623	0.998	1	1	1	nervous system development	P
GO:0007405	23	0.135	1	0.418	1	neuroblast proliferation	P
GO:0007409	150	0.852	1	1	1	axonogenesis	P
GO:0007411	81	1	1	1	1	axon guidance	P
GO:0007416	19	0.843	1	1	1	synaptogenesis	P
GO:0007417	284	1	1	1	1	central nervous system development	P
GO:0007420	216	0.998	1	0.998	1	brain development	P
GO:0007422	24	0.91	1	0.89	1	peripheral nervous system development	P
GO:0007423	146	0.974	1	0.997	1	sensory organ development	P
GO:0007431	14	0.555	1	0.899	1	salivary gland development	P
GO:0007492	12	0.619	1	0.489	1	endoderm development	P
GO:0007498	41	0.508	1	0.559	1	mesoderm development	P
GO:0007507	130	0.428	1	0.558	1	heart development	P
GO:0007512	11	0.23	1	0.768	1	adult heart development	P
GO:0007517	171	0.617	1	1	1	muscle development	P
GO:0007519	115	0.235	1	0.964	1	striated muscle development	P
GO:0007528	18	0.413	1	0.409	1	neuromuscular junction development	P
GO:0007530	13	1	1	0.929	1	sex determination	P
GO:0007548	90	0.884	1	0.52	1	sex differentiation	P
GO:0007565	40	0.468	1	0.96	1	pregnancy	P
GO:0007566	14	0.186	1	0.769	1	embryo implantation	P
GO:0007568	60	0.667	1	0.638	1	aging	P
GO:0007569	23	0.726	1	0.713	1	cell aging	P
GO:0007582	10620	2.46e-39	0	0	0	physiological process	P
GO:0007584	60	0.00883	0.242	0.0165	0.946	response to nutrient	P
GO:0007585	23	0.739	1	1	1	respiratory gaseous exchange	P
GO:0007586	35	0.0224	0.738	0.182	1	digestion	P
GO:0007588	23	1	1	0.996	1	excretion	P
GO:0007589	12	0.985	1	1	1	fluid secretion	P
GO:0007595	28	0.98	1	0.311	1	lactation	P
GO:0007596	92	0.841	1	0.945	1	blood coagulation	P
GO:0007599	92	0.841	1	0.945	1	hemostasis	P
GO:0007600	189	0.826	1	1	1	sensory perception	P
GO:0007601	76	0.159	1	0.228	1	visual perception	P
GO:0007602	16	0.19	1	0.263	1	phototransduction	P
GO:0007605	49	0.987	1	1	1	sensory perception of sound	P
GO:0007606	40	0.947	1	0.953	1	sensory perception of chemical stimulus	P
GO:0007608	23	0.99	1	0.854	1	sensory perception of smell	P
GO:0007610	327	0.931	1	0.741	1	behavior	P
GO:0007611	69	0.0564	1	0.0619	1	learning and/or memory	P
GO:0007612	43	0.347	1	0.195	1	learning	P
GO:0007613	24	0.254	1	0.519	1	memory	P
GO:0007617	11	0.626	1	0.619	1	mating behavior	P
GO:0007623	28	0.822	1	0.546	1	circadian rhythm	P
GO:0007626	198	0.952	1	0.95	1	locomotory behavior	P
GO:0007628	20	0.647	1	0.936	1	adult walking behavior	P
GO:0007631	43	1	1	0.995	1	feeding behavior	P
GO:0007632	24	0.141	1	0.368	1	visual behavior	P
GO:0008009	36	1	1	1	1	chemokine activity	F
GO:0008013	16	0.0425	1	0.0334	1	beta-catenin binding	F
GO:0008015	124	1	1	1	1	circulation	P
GO:0008016	35	0.859	1	1	1	regulation of heart contraction	P
GO:0008017	38	2.55e-05	0.00378	0.00201	0.075	microtubule binding	F
GO:0008021	68	0.109	1	0.658	1	synaptic vesicle	C
GO:0008022	66	0.0235	0.781	0.000697	0.053	protein C-terminus binding	F
GO:0008026	91	0.00068	0.018	0.000188	0.0116	ATP-dependent helicase activity	F
GO:0008028	13	0.479	1	0.799	1	monocarboxylic acid transporter activity	F
GO:0008033	37	0.0654	1	0.0125	0.722	tRNA processing	P
GO:0008034	12	0.0584	1	0.0178	0.946	lipoprotein binding	F
GO:0008037	19	0.999	1	1	1	cell recognition	P
GO:0008038	12	1	1	1	1	neuron recognition	P
GO:0008045	13	0.718	1	1	1	motor axon guidance	P
GO:0008047	188	0.000133	0.01	3.53e-06	0.00378	enzyme activator activity	F
GO:0008060	20	0.107	1	0.197	1	ARF GTPase activator activity	F
GO:0008064	28	0.0869	1	0.0249	1	regulation of actin polymerization and/or depolymerization	P
GO:0008066	173	1	1	1	1	glutamate receptor activity	F
GO:0008067	159	1	1	1	1	metabotropic glutamate, GABA-B-like receptor activity	F
GO:0008076	116	0.00609	0.166	0.631	1	voltage-gated potassium channel complex	C
GO:0008080	41	0.0056	0.143	0.0112	0.722	N-acetyltransferase activity	F
GO:0008081	62	0.137	1	0.33	1	phosphoric diester hydrolase activity	F
GO:0008083	150	0.978	1	0.846	1	growth factor activity	F
GO:0008088	12	0.0207	0.738	0.0608	1	axon cargo transport	P
GO:0008092	361	0.000102	0.01	0.00266	0.107	cytoskeletal protein binding	F
GO:0008094	47	0.0114	0.367	0.000266	0.02	DNA-dependent ATPase activity	F
GO:0008104	714	8.23e-14	0	2.76e-20	0	protein localization	P
GO:0008121	11	0.0112	0.367	0.0133	0.722	ubiquinol-cytochrome-c reductase activity	F
GO:0008134	226	0.0014	0.049	3.14e-05	0.00572	transcription factor binding	F
GO:0008135	91	0.116	1	0.0283	1	translation factor activity, nucleic acid binding	F
GO:0008137	22	0.171	1	0.0273	1	NADH dehydrogenase (ubiquinone) activity	F
GO:0008138	41	0.196	1	0.217	1	protein tyrosine/serine/threonine phosphatase activity	F
GO:0008144	13	0.328	1	0.473	1	drug binding	F
GO:0008146	38	0.865	1	0.456	1	sulfotransferase activity	F
GO:0008150	12151	8.43e-31	0	1.68e-44	0	biological_process	P
GO:0008152	7689	2.6e-23	0	1.16e-39	0	metabolism	P
GO:0008154	43	0.0625	1	0.0729	1	actin polymerization and/or depolymerization	P
GO:0008168	157	0.00347	0.143	0.000192	0.0116	methyltransferase activity	F
GO:0008170	43	0.628	1	0.509	1	N-methyltransferase activity	F
GO:0008172	10	0.165	1	0.131	1	S-methyltransferase activity	F
GO:0008173	20	0.217	1	0.0799	1	RNA methyltransferase activity	F
GO:0008175	10	0.399	1	0.254	1	tRNA methyltransferase activity	F
GO:0008188	86	1	1	0.968	1	neuropeptide receptor activity	F
GO:0008194	56	0.691	1	0.26	1	UDP-glycosyltransferase activity	F
GO:0008199	33	0.542	1	0.918	1	ferric iron binding	F
GO:0008201	43	0.898	1	0.999	1	heparin binding	F
GO:0008202	149	0.206	1	0.0578	1	steroid metabolism	P
GO:0008203	58	0.0517	1	0.0144	0.946	cholesterol metabolism	P
GO:0008206	14	0.719	1	0.509	1	bile acid metabolism	P
GO:0008207	14	0.971	1	0.57	1	C21-steroid hormone metabolism	P
GO:0008211	11	0.697	1	1	1	glucocorticoid metabolism	P
GO:0008213	22	0.133	1	0.102	1	protein amino acid alkylation	P
GO:0008217	59	0.997	1	1	1	blood pressure regulation	P
GO:0008219	610	2.14e-06	0.001	0.000167	0.0116	cell death	P
GO:0008227	95	0.613	1	0.637	1	amine receptor activity	F
GO:0008233	744	0.0651	1	0.00175	0.075	peptidase activity	F
GO:0008234	172	0.00824	0.242	0.00171	0.075	cysteine-type peptidase activity	F
GO:0008235	66	0.417	1	0.302	1	metalloexopeptidase activity	F
GO:0008236	251	0.732	1	0.591	1	serine-type peptidase activity	F
GO:0008237	222	0.254	1	0.0627	1	metallopeptidase activity	F
GO:0008238	105	0.519	1	0.106	1	exopeptidase activity	F
GO:0008239	10	0.0844	1	0.172	1	dipeptidyl-peptidase activity	F
GO:0008270	1750	1.22e-13	0	1.36e-27	0	zinc ion binding	F
GO:0008272	13	0.107	1	0.564	1	sulfate transport	P
GO:0008276	24	0.00645	0.166	0.00222	0.107	protein methyltransferase activity	F
GO:0008277	18	0.947	1	0.288	1	regulation of G-protein coupled receptor protein signaling pathway	P
GO:0008283	554	0.831	1	0.954	1	cell proliferation	P
GO:0008284	223	0.958	1	1	1	positive regulation of cell proliferation	P
GO:0008285	180	0.842	1	0.978	1	negative regulation of cell proliferation	P
GO:0008286	23	0.101	1	0.0567	1	insulin receptor signaling pathway	P
GO:0008287	32	0.0135	0.367	0.118	1	protein serine/threonine phosphatase complex	C
GO:0008289	293	0.0701	1	0.00401	0.174	lipid binding	F
GO:0008299	21	0.276	1	0.472	1	isoprenoid biosynthesis	P
GO:0008305	30	0.066	1	0.0997	1	integrin complex	C
GO:0008306	13	0.248	1	0.351	1	associative learning	P
GO:0008307	10	0.77	1	0.956	1	structural constituent of muscle	F
GO:0008308	10	0.84	1	0.176	1	voltage-gated ion-selective channel activity	F
GO:0008312	11	0.139	1	0.0115	0.722	7S RNA binding	F
GO:0008324	657	2.63e-06	0.001	0.0212	0.946	cation transporter activity	F
GO:0008328	12	0.233	1	0.869	1	ionotropic glutamate receptor complex	C
GO:0008344	48	0.266	1	0.618	1	adult locomotory behavior	P
GO:0008360	20	0.00334	0.143	0.0101	0.722	regulation of cell shape	P
GO:0008361	127	0.102	1	0.603	1	regulation of cell size	P
GO:0008366	35	0.15	1	0.565	1	axon ensheathment	P
GO:0008373	15	0.252	1	0.408	1	sialyltransferase activity	F
GO:0008374	27	0.00871	0.242	0.0222	0.946	O-acyltransferase activity	F
GO:0008375	17	0.885	1	0.123	1	acetylglucosaminyltransferase activity	F
GO:0008376	13	0.303	1	0.832	1	acetylgalactosaminyltransferase activity	F
GO:0008378	22	0.706	1	0.322	1	galactosyltransferase activity	F
GO:0008380	81	0.0102	0.367	0.000139	0.0116	RNA splicing	P
GO:0008395	12	0.921	1	0.902	1	steroid hydroxylase activity	F
GO:0008406	59	0.681	1	0.181	1	gonad development	P
GO:0008408	20	0.00389	0.143	0.00327	0.159	3'-5' exonuclease activity	F
GO:0008415	135	0.00252	0.143	9.44e-05	0.0116	acyltransferase activity	F
GO:0008430	17	0.0871	1	0.305	1	selenium binding	F
GO:0008443	11	0.71	1	0.203	1	phosphofructokinase activity	F
GO:0008483	26	0.207	1	0.024	1	transaminase activity	F
GO:0008484	13	0.973	1	0.999	1	sulfuric ester hydrolase activity	F
GO:0008493	33	0.118	1	0.107	1	tetracycline transporter activity	F
GO:0008509	151	0.0212	0.738	0.394	1	anion transporter activity	F
GO:0008528	234	0.999	1	0.943	1	peptide receptor activity, G-protein coupled	F
GO:0008533	15	0.823	1	0.957	1	astacin activity	F
GO:0008542	23	0.204	1	0.472	1	visual learning	P
GO:0008543	10	0.998	1	0.81	1	fibroblast growth factor receptor signaling pathway	P
GO:0008544	98	0.806	1	0.832	1	epidermis development	P
GO:0008565	110	9.09e-05	0.009	5.21e-08	0.00284	protein transporter activity	F
GO:0008584	23	0.932	1	0.278	1	male gonad development	P
GO:0008585	36	0.431	1	0.402	1	female gonad development	P
GO:0008589	11	0.716	1	0.873	1	regulation of smoothened signaling pathway	P
GO:0008601	16	0.0907	1	0.507	1	protein phosphatase type 2A regulator activity	F
GO:0008603	23	0.152	1	0.214	1	cAMP-dependent protein kinase regulator activity	F
GO:0008610	219	0.0575	1	0.0014	0.069	lipid biosynthesis	P
GO:0008624	12	0.77	1	0.373	1	induction of apoptosis by extracellular signals	P
GO:0008629	24	0.0312	0.819	0.0565	1	induction of apoptosis by intracellular signals	P
GO:0008630	18	0.0206	0.738	0.0317	1	DNA damage response, signal transduction resulting in induction of apoptosis	P
GO:0008632	54	0.00476	0.143	0.0076	0.357	apoptotic program	P
GO:0008637	17	0.0486	1	0.103	1	apoptotic mitochondrial changes	P
GO:0008643	88	0.0986	1	0.345	1	carbohydrate transport	P
GO:0008645	43	0.392	1	0.527	1	hexose transport	P
GO:0008652	84	0.0901	1	0.000756	0.053	amino acid biosynthesis	P
GO:0008654	48	0.109	1	0.01	0.722	phospholipid biosynthesis	P
GO:0008667	42	0.206	1	0.0301	1	2,3-dihydro-2,3-dihydroxybenzoate dehydrogenase activity	F
GO:0008757	50	0.00874	0.242	0.0009	0.053	S-adenosylmethionine-dependent methyltransferase activity	F
GO:0008943	114	0.996	1	1	1	glyceraldehyde-3-phosphate dehydrogenase activity	F
GO:0009055	143	0.056	1	0.0552	1	electron carrier activity	F
GO:0009056	687	0.00704	0.213	0.000211	0.0116	catabolism	P
GO:0009057	454	0.21	1	0.0968	1	macromolecule catabolism	P
GO:0009058	1568	0.0432	1	0.00163	0.069	biosynthesis	P
GO:0009059	995	0.294	1	0.443	1	macromolecule biosynthesis	P
GO:0009060	26	0.00341	0.143	0.00641	0.192	aerobic respiration	P
GO:0009063	46	0.0351	0.819	0.000895	0.053	amino acid catabolism	P
GO:0009064	42	0.0499	1	0.00158	0.069	glutamine family amino acid metabolism	P
GO:0009065	13	0.0245	0.781	0.0221	0.946	glutamine family amino acid catabolism	P
GO:0009066	21	0.842	1	0.377	1	aspartate family amino acid metabolism	P
GO:0009067	13	0.514	1	0.077	1	aspartate family amino acid biosynthesis	P
GO:0009069	19	0.0491	1	0.00158	0.069	serine family amino acid metabolism	P
GO:0009072	64	0.371	1	0.0294	1	aromatic amino acid family metabolism	P
GO:0009073	46	0.188	1	0.0277	1	aromatic amino acid family biosynthesis	P
GO:0009075	11	0.752	1	0.576	1	histidine family amino acid metabolism	P
GO:0009084	15	0.345	1	0.0568	1	glutamine family amino acid biosynthesis	P
GO:0009100	79	0.198	1	0.0195	0.946	glycoprotein metabolism	P
GO:0009101	61	0.299	1	0.0254	1	glycoprotein biosynthesis	P
GO:0009108	90	0.0187	0.474	0.0466	1	coenzyme biosynthesis	P
GO:0009109	21	0.00316	0.143	0.00518	0.174	coenzyme catabolism	P
GO:0009110	21	0.81	1	0.496	1	vitamin biosynthesis	P
GO:0009112	19	0.123	1	0.0475	1	nucleobase metabolism	P
GO:0009116	27	0.224	1	0.0202	0.946	nucleoside metabolism	P
GO:0009117	197	0.00822	0.242	0.000748	0.053	nucleotide metabolism	P
GO:0009119	11	0.31	1	0.0493	1	ribonucleoside metabolism	P
GO:0009123	27	0.0454	1	0.00582	0.192	nucleoside monophosphate metabolism	P
GO:0009124	27	0.0454	1	0.00582	0.192	nucleoside monophosphate biosynthesis	P
GO:0009126	20	0.0557	1	0.0152	0.946	purine nucleoside monophosphate metabolism	P
GO:0009127	20	0.0557	1	0.0152	0.946	purine nucleoside monophosphate biosynthesis	P
GO:0009132	11	0.517	1	0.094	1	nucleoside diphosphate metabolism	P
GO:0009141	76	0.0452	1	0.011	0.722	nucleoside triphosphate metabolism	P
GO:0009142	61	0.12	1	0.0354	1	nucleoside triphosphate biosynthesis	P
GO:0009144	68	0.0415	1	0.0144	0.946	purine nucleoside triphosphate metabolism	P
GO:0009145	58	0.118	1	0.0472	1	purine nucleoside triphosphate biosynthesis	P
GO:0009147	20	0.349	1	0.0959	1	pyrimidine nucleoside triphosphate metabolism	P
GO:0009150	89	0.0152	0.376	0.00379	0.159	purine ribonucleotide metabolism	P
GO:0009152	79	0.0328	0.819	0.00897	0.357	purine ribonucleotide biosynthesis	P
GO:0009156	25	0.0516	1	0.00322	0.159	ribonucleoside monophosphate biosynthesis	P
GO:0009161	25	0.0516	1	0.00322	0.159	ribonucleoside monophosphate metabolism	P
GO:0009165	146	0.0443	1	0.00322	0.159	nucleotide biosynthesis	P
GO:0009166	20	0.688	1	0.919	1	nucleotide catabolism	P
GO:0009167	20	0.0557	1	0.0152	0.946	purine ribonucleoside monophosphate metabolism	P
GO:0009168	20	0.0557	1	0.0152	0.946	purine ribonucleoside monophosphate biosynthesis	P
GO:0009187	41	0.918	1	0.789	1	cyclic nucleotide metabolism	P
GO:0009190	31	0.84	1	0.729	1	cyclic nucleotide biosynthesis	P
GO:0009199	66	0.0469	1	0.0169	0.946	ribonucleoside triphosphate metabolism	P
GO:0009201	58	0.118	1	0.0472	1	ribonucleoside triphosphate biosynthesis	P
GO:0009205	66	0.0469	1	0.0169	0.946	purine ribonucleoside triphosphate metabolism	P
GO:0009206	58	0.118	1	0.0472	1	purine ribonucleoside triphosphate biosynthesis	P
GO:0009208	15	0.311	1	0.0814	1	pyrimidine ribonucleoside triphosphate metabolism	P
GO:0009209	15	0.311	1	0.0814	1	pyrimidine ribonucleoside triphosphate biosynthesis	P
GO:0009218	17	0.285	1	0.0751	1	pyrimidine ribonucleotide metabolism	P
GO:0009220	17	0.285	1	0.0751	1	pyrimidine ribonucleotide biosynthesis	P
GO:0009225	12	0.0594	1	0.196	1	nucleotide-sugar metabolism	P
GO:0009237	42	0.206	1	0.0301	1	siderophore metabolism	P
GO:0009238	42	0.206	1	0.0301	1	enterobactin metabolism	P
GO:0009239	42	0.206	1	0.0301	1	enterobactin biosynthesis	P
GO:0009250	32	0.24	1	0.709	1	glucan biosynthesis	P
GO:0009259	94	0.0139	0.376	0.00187	0.075	ribonucleotide metabolism	P
GO:0009260	84	0.0299	0.819	0.00457	0.174	ribonucleotide biosynthesis	P
GO:0009262	12	0.422	1	0.329	1	deoxyribonucleotide metabolism	P
GO:0009266	177	1	1	0.97	1	response to temperature stimulus	P
GO:0009267	12	0.309	1	0.544	1	cellular response to starvation	P
GO:0009288	34	0.427	1	0.174	1	flagellum (sensu Bacteria)	C
GO:0009296	14	0.038	1	0.00053	0.031	flagellum biogenesis	P
GO:0009306	57	0.385	1	0.746	1	protein secretion	P
GO:0009308	449	0.00151	0.049	3.85e-06	0.00378	amine metabolism	P
GO:0009309	118	0.146	1	0.00814	0.357	amine biosynthesis	P
GO:0009310	53	0.0531	1	0.00159	0.069	amine catabolism	P
GO:0009314	101	5.24e-05	0.0038	0.00129	0.069	response to radiation	P
GO:0009331	11	0.461	1	0.867	1	glycerol-3-phosphate dehydrogenase complex	C
GO:0009395	11	0.291	1	0.959	1	phospholipid catabolism	P
GO:0009396	10	0.53	1	0.152	1	folic acid and derivative biosynthesis	P
GO:0009401	23	0.32	1	0.1	1	phosphoenolpyruvate-dependent sugar phosphotransferase system	P
GO:0009405	55	0.141	1	0.0636	1	pathogenesis	P
GO:0009408	14	0.274	1	0.224	1	response to heat	P
GO:0009409	157	1	1	0.993	1	response to cold	P
GO:0009410	15	0.428	1	0.497	1	response to xenobiotic stimulus	P
GO:0009411	33	0.00127	0.049	0.0295	1	response to UV	P
GO:0009416	80	0.00127	0.049	0.0556	1	response to light stimulus	P
GO:0009434	15	0.0866	1	0.147	1	flagellum (sensu Eukaryota)	C
GO:0009451	28	0.0862	1	0.000976	0.053	RNA modification	P
GO:0009566	48	0.175	1	0.104	1	fertilization	P
GO:0009581	46	0.708	1	0.955	1	detection of external stimulus	P
GO:0009582	40	0.597	1	0.94	1	detection of abiotic stimulus	P
GO:0009583	19	0.171	1	0.218	1	detection of light stimulus	P
GO:0009593	10	0.552	1	0.949	1	detection of chemical stimulus	P
GO:0009605	586	0.828	1	0.968	1	response to external stimulus	P
GO:0009607	178	0.112	1	0.843	1	response to biotic stimulus	P
GO:0009611	391	0.943	1	0.991	1	response to wounding	P
GO:0009612	44	0.813	1	0.954	1	response to mechanical stimulus	P
GO:0009615	36	0.544	1	0.775	1	response to virus	P
GO:0009617	72	0.573	1	0.979	1	response to bacterium	P
GO:0009620	14	0.153	1	0.759	1	response to fungus	P
GO:0009628	341	0.409	1	0.345	1	response to abiotic stimulus	P
GO:0009636	26	0.0784	1	0.104	1	response to toxin	P
GO:0009653	1064	0.977	1	0.999	1	morphogenesis	P
GO:0009698	43	0.232	1	0.0378	1	phenylpropanoid metabolism	P
GO:0009712	42	0.206	1	0.0301	1	catechol metabolism	P
GO:0009719	350	0.000289	0.013	1.39e-07	0.00284	response to endogenous stimulus	P
GO:0009725	104	1	1	0.756	1	response to hormone stimulus	P
GO:0009743	29	0.247	1	0.0559	1	response to carbohydrate stimulus	P
GO:0009746	22	0.315	1	0.0384	1	response to hexose stimulus	P
GO:0009749	22	0.315	1	0.0384	1	response to glucose stimulus	P
GO:0009790	435	1	1	0.804	1	embryonic development	P
GO:0009791	76	0.363	1	0.323	1	post-embryonic development	P
GO:0009792	257	0.95	1	0.289	1	embryonic development (sensu Metazoa)	P
GO:0009798	15	1	1	0.431	1	axis specification	P
GO:0009799	30	0.703	1	0.408	1	determination of symmetry	P
GO:0009855	30	0.703	1	0.408	1	determination of bilateral symmetry	P
GO:0009880	42	0.994	1	0.623	1	embryonic pattern specification	P
GO:0009887	629	0.998	1	1	1	organ morphogenesis	P
GO:0009888	334	0.965	1	0.99	1	tissue development	P
GO:0009889	157	0.146	1	0.113	1	regulation of biosynthesis	P
GO:0009890	40	0.00275	0.143	0.00813	0.357	negative regulation of biosynthesis	P
GO:0009891	70	0.624	1	0.655	1	positive regulation of biosynthesis	P
GO:0009892	350	0.00478	0.143	0.000211	0.0116	negative regulation of metabolism	P
GO:0009893	491	0.129	1	0.441	1	positive regulation of metabolism	P
GO:0009894	28	0.0415	1	0.507	1	regulation of catabolism	P
GO:0009896	10	0.837	1	0.923	1	positive regulation of catabolism	P
GO:0009897	102	0.438	1	0.247	1	external side of plasma membrane	C
GO:0009913	36	0.897	1	0.599	1	epidermal cell differentiation	P
GO:0009925	33	0.746	1	0.708	1	basal plasma membrane	C
GO:0009948	11	1	1	0.447	1	anterior/posterior axis specification	P
GO:0009952	120	1	1	0.997	1	anterior/posterior pattern formation	P
GO:0009953	38	0.585	1	0.528	1	dorsal/ventral pattern formation	P
GO:0009954	19	0.997	1	1	1	proximal/distal pattern formation	P
GO:0009966	475	0.27	1	0.75	1	regulation of signal transduction	P
GO:0009967	177	0.0558	1	0.0974	1	positive regulation of signal transduction	P
GO:0009968	102	0.943	1	0.924	1	negative regulation of signal transduction	P
GO:0009975	22	0.939	1	0.647	1	cyclase activity	F
GO:0009986	198	0.679	1	0.195	1	cell surface	C
GO:0009987	11154	8.31e-29	0	3.67e-41	0	cellular process	P
GO:0009991	98	0.0126	0.367	0.046	1	response to extracellular stimulus	P
GO:0009994	15	0.162	1	0.175	1	oocyte differentiation	P
GO:0010001	42	0.957	1	0.995	1	glial cell differentiation	P
GO:0010008	33	0.00155	0.049	0.000682	0.053	endosome membrane	C
GO:0010033	89	0.0582	1	0.129	1	response to organic substance	P
GO:0010035	52	0.433	1	0.389	1	response to inorganic substance	P
GO:0010038	47	0.565	1	0.371	1	response to metal ion	P
GO:0010092	12	0.999	1	0.969	1	specification of organ identity	P
GO:0010165	10	0.00449	0.143	0.00148	0.069	response to X-ray	P
GO:0010181	11	0.046	1	0.372	1	FMN binding	F
GO:0010212	12	0.0255	0.781	0.00914	0.357	response to ionizing radiation	P
GO:0012501	589	6.62e-06	0.00378	0.000389	0.02	programmed cell death	P
GO:0012502	144	0.00595	0.166	0.0272	1	induction of programmed cell death	P
GO:0012505	565	6.52e-08	0.001	1.91e-16	0	endomembrane system	C
GO:0012506	80	0.0337	0.819	0.0119	0.722	vesicle membrane	C
GO:0014003	11	0.539	1	0.633	1	oligodendrocyte development	P
GO:0014013	12	1	1	1	1	regulation of gliogenesis	P
GO:0014020	27	0.737	1	0.166	1	primary neural tube formation	P
GO:0014031	35	0.804	1	0.996	1	mesenchymal cell development	P
GO:0014032	26	0.885	1	0.999	1	neural crest cell development	P
GO:0014033	26	0.885	1	0.999	1	neural crest cell differentiation	P
GO:0014047	11	0.601	1	0.993	1	glutamate secretion	P
GO:0014069	32	0.803	1	0.995	1	postsynaptic density	C
GO:0015002	28	0.054	1	0.00812	0.357	heme-copper terminal oxidase activity	F
GO:0015020	10	0.851	1	0.789	1	glucuronosyltransferase activity	F
GO:0015031	598	2.04e-14	0	3.77e-22	0	protein transport	P
GO:0015035	15	0.373	1	0.882	1	protein disulfide oxidoreductase activity	F
GO:0015036	21	0.297	1	0.738	1	disulfide oxidoreductase activity	F
GO:0015057	21	0.341	1	0.599	1	thrombin receptor activity	F
GO:0015075	803	5.11e-06	0.00378	0.0452	1	ion transporter activity	F
GO:0015077	140	0.00411	0.143	0.00228	0.107	monovalent inorganic cation transporter activity	F
GO:0015078	136	0.00578	0.166	0.00287	0.129	hydrogen ion transporter activity	F
GO:0015082	31	0.19	1	0.0209	0.946	di-, tri-valent inorganic cation transporter activity	F
GO:0015103	33	0.0668	1	0.358	1	inorganic anion transporter activity	F
GO:0015106	15	0.0804	1	0.168	1	bicarbonate transporter activity	F
GO:0015108	15	0.0868	1	0.235	1	chloride transporter activity	F
GO:0015116	10	0.147	1	0.893	1	sulfate transporter activity	F
GO:0015144	56	0.0278	0.781	0.361	1	carbohydrate transporter activity	F
GO:0015145	14	0.119	1	0.919	1	monosaccharide transporter activity	F
GO:0015149	13	0.0705	1	0.849	1	hexose transporter activity	F
GO:0015171	53	0.339	1	0.332	1	amino acid transporter activity	F
GO:0015175	16	0.193	1	0.0839	1	neutral amino acid transporter activity	F
GO:0015179	33	0.541	1	0.429	1	L-amino acid transporter activity	F
GO:0015197	21	0.632	1	0.0237	1	peptide transporter activity	F
GO:0015203	21	0.463	1	0.845	1	polyamine transporter activity	F
GO:0015238	40	0.213	1	0.231	1	drug transporter activity	F
GO:0015247	15	0.942	1	0.94	1	aminophospholipid transporter activity	F
GO:0015267	419	0.0046	0.143	0.795	1	channel or pore class transporter activity	F
GO:0015268	419	0.0046	0.143	0.795	1	alpha-type channel activity	F
GO:0015269	14	0.703	1	0.962	1	calcium-activated potassium channel activity	F
GO:0015276	87	0.547	1	1	1	ligand-gated ion channel activity	F
GO:0015290	254	0.00294	0.143	0.126	1	electrochemical potential-driven transporter activity	F
GO:0015291	254	0.00294	0.143	0.126	1	porter activity	F
GO:0015293	129	0.0285	0.781	0.308	1	symporter activity	F
GO:0015294	96	0.0266	0.781	0.302	1	solute:cation symporter activity	F
GO:0015296	60	0.0214	0.738	0.1	1	anion:cation symporter activity	F
GO:0015297	77	0.122	1	0.236	1	antiporter activity	F
GO:0015298	46	0.183	1	0.107	1	solute:cation antiporter activity	F
GO:0015299	46	0.183	1	0.107	1	solute:hydrogen antiporter activity	F
GO:0015300	47	0.175	1	0.151	1	solute:solute antiporter activity	F
GO:0015301	15	0.0804	1	0.168	1	anion:anion antiporter activity	F
GO:0015307	33	0.118	1	0.107	1	drug:hydrogen antiporter activity	F
GO:0015370	93	0.0375	1	0.383	1	solute:sodium symporter activity	F
GO:0015380	14	0.0406	1	0.141	1	anion exchanger activity	F
GO:0015385	14	0.954	1	0.518	1	sodium:hydrogen antiporter activity	F
GO:0015399	115	0.372	1	0.152	1	primary active transporter activity	F
GO:0015405	115	0.372	1	0.152	1	P-P-bond-hydrolysis-driven transporter activity	F
GO:0015433	15	0.774	1	0.0177	0.946	peptide antigen-transporting ATPase activity	F
GO:0015440	15	0.774	1	0.0177	0.946	peptide-transporting ATPase activity	F
GO:0015450	21	0.651	1	0.301	1	protein translocase activity	F
GO:0015457	31	0.753	1	0.963	1	auxiliary transport protein activity	F
GO:0015464	12	0.538	1	0.705	1	acetylcholine receptor activity	F
GO:0015491	19	0.946	1	0.754	1	cation:cation antiporter activity	F
GO:0015520	33	0.118	1	0.107	1	tetracycline:hydrogen antiporter activity	F
GO:0015629	220	0.00282	0.143	0.035	1	actin cytoskeleton	C
GO:0015630	297	9.05e-09	0.001	6.75e-11	0.000657	microtubule cytoskeleton	C
GO:0015631	52	4.71e-05	0.0038	2.9e-05	0.00572	tubulin binding	F
GO:0015662	54	0.253	1	0.276	1	ATPase activity, coupled to transmembrane movement of ions, phosphorylative mechanism	F
GO:0015669	17	1	1	0.998	1	gas transport	P
GO:0015671	15	1	1	0.994	1	oxygen transport	P
GO:0015672	381	0.0133	0.367	0.684	1	monovalent inorganic cation transport	P
GO:0015674	185	0.0119	0.367	0.0764	1	di-, tri-valent inorganic cation transport	P
GO:0015698	172	0.921	1	0.996	1	inorganic anion transport	P
GO:0015711	10	0.329	1	0.739	1	organic anion transport	P
GO:0015749	43	0.392	1	0.527	1	monosaccharide transport	P
GO:0015758	41	0.381	1	0.475	1	glucose transport	P
GO:0015800	27	0.465	1	0.674	1	acidic amino acid transport	P
GO:0015804	16	0.416	1	0.124	1	neutral amino acid transport	P
GO:0015807	18	0.1	1	0.143	1	L-amino acid transport	P
GO:0015813	27	0.465	1	0.674	1	glutamate transport	P
GO:0015833	66	0.955	1	0.711	1	peptide transport	P
GO:0015837	89	0.378	1	0.145	1	amine transport	P
GO:0015849	134	0.0329	0.819	0.092	1	organic acid transport	P
GO:0015893	38	0.127	1	0.148	1	drug transport	P
GO:0015904	33	0.118	1	0.107	1	tetracycline transport	P
GO:0015914	19	0.46	1	0.925	1	phospholipid transport	P
GO:0015918	23	0.562	1	0.647	1	sterol transport	P
GO:0015923	15	0.316	1	0.00486	0.174	mannosidase activity	F
GO:0015929	12	0.564	1	0.376	1	hexosaminidase activity	F
GO:0015931	46	0.000279	0.013	2.02e-05	0.005	nucleobase, nucleoside, nucleotide and nucleic acid transport	P
GO:0015932	14	0.11	1	0.132	1	nucleobase, nucleoside, nucleotide and nucleic acid transporter activity	F
GO:0015934	30	0.356	1	0.846	1	large ribosomal subunit	C
GO:0015935	37	0.0495	1	0.891	1	small ribosomal subunit	C
GO:0015980	300	0.748	1	1	1	energy derivation by oxidation of organic compounds	P
GO:0015985	41	0.21	1	0.128	1	energy coupled proton transport, down electrochemical gradient	P
GO:0015986	41	0.21	1	0.128	1	ATP synthesis coupled proton transport	P
GO:0015992	78	0.122	1	0.109	1	proton transport	P
GO:0016010	11	0.401	1	0.589	1	dystrophin-associated glycoprotein complex	C
GO:0016020	4925	5.78e-07	0.001	8.06e-08	0.00284	membrane	C
GO:0016021	3007	0.0157	0.376	0.0255	1	integral to membrane	C
GO:0016023	279	3.3e-05	0.0038	3.04e-06	0.00378	cytoplasmic membrane-bound vesicle	C
GO:0016032	30	0.25	1	0.171	1	viral life cycle	P
GO:0016042	93	0.000604	0.018	0.00448	0.174	lipid catabolism	P
GO:0016043	1709	2.44e-14	0	5.11e-21	0	cell organization and biogenesis	P
GO:0016044	72	0.00793	0.242	0.00748	0.357	membrane organization and biogenesis	P
GO:0016049	113	0.158	1	0.696	1	cell growth	P
GO:0016051	109	0.0281	0.781	0.121	1	carbohydrate biosynthesis	P
GO:0016052	222	0.966	1	1	1	carbohydrate catabolism	P
GO:0016053	67	0.241	1	0.022	0.946	organic acid biosynthesis	P
GO:0016055	108	0.205	1	0.0482	1	Wnt receptor signaling pathway	P
GO:0016064	98	0.425	1	0.501	1	immunoglobulin mediated immune response	P
GO:0016068	47	0.833	1	0.883	1	type I hypersensitivity	P
GO:0016070	385	1.34e-07	0.001	6.68e-16	0	RNA metabolism	P
GO:0016071	154	0.00037	0.013	8.38e-07	0.00284	mRNA metabolism	P
GO:0016072	41	0.25	1	0.357	1	rRNA metabolism	P
GO:0016079	14	0.0364	1	0.18	1	synaptic vesicle exocytosis	P
GO:0016089	43	0.232	1	0.0378	1	aromatic amino acid family biosynthesis, shikimate pathway	P
GO:0016125	63	0.044	1	0.00626	0.192	sterol metabolism	P
GO:0016126	24	0.464	1	0.0709	1	sterol biosynthesis	P
GO:0016192	444	5.25e-08	0.001	8.07e-10	0.000657	vesicle-mediated transport	P
GO:0016197	24	0.0377	1	0.000431	0.02	endosome transport	P
GO:0016202	10	0.413	1	0.319	1	regulation of striated muscle development	P
GO:0016208	19	0.654	1	0.479	1	AMP binding	F
GO:0016209	68	0.00589	0.166	0.0819	1	antioxidant activity	F
GO:0016229	30	0.647	1	0.521	1	steroid dehydrogenase activity	F
GO:0016236	10	0.063	1	0.0202	0.946	macroautophagy	P
GO:0016247	30	0.737	1	0.96	1	channel regulator activity	F
GO:0016265	614	2.04e-06	0.001	0.00014	0.0116	death	P
GO:0016278	13	0.0484	1	0.0208	0.946	lysine N-methyltransferase activity	F
GO:0016279	13	0.0484	1	0.0208	0.946	protein-lysine N-methyltransferase activity	F
GO:0016289	18	0.632	1	0.222	1	CoA hydrolase activity	F
GO:0016290	13	0.476	1	0.169	1	palmitoyl-CoA hydrolase activity	F
GO:0016298	79	0.0701	1	0.111	1	lipase activity	F
GO:0016301	869	1.91e-05	0.00378	2.2e-06	0.00378	kinase activity	F
GO:0016303	10	0.155	1	0.136	1	phosphatidylinositol 3-kinase activity	F
GO:0016310	822	4.71e-05	0.0038	3.5e-05	0.00572	phosphorylation	P
GO:0016311	139	0.00384	0.143	0.00111	0.069	dephosphorylation	P
GO:0016323	131	0.25	1	0.454	1	basolateral plasma membrane	C
GO:0016324	78	0.63	1	0.913	1	apical plasma membrane	C
GO:0016327	71	0.419	1	0.0449	1	apicolateral plasma membrane	C
GO:0016331	54	0.995	1	0.39	1	morphogenesis of embryonic epithelium	P
GO:0016337	149	0.844	1	1	1	cell-cell adhesion	P
GO:0016358	43	0.057	1	0.749	1	dendrite development	P
GO:0016363	34	0.00307	0.143	0.0264	1	nuclear matrix	C
GO:0016407	50	0.00155	0.049	0.00264	0.107	acetyltransferase activity	F
GO:0016409	11	0.371	1	0.194	1	palmitoyltransferase activity	F
GO:0016410	50	0.0142	0.376	0.0122	0.722	N-acyltransferase activity	F
GO:0016411	10	0.0302	0.819	0.474	1	acylglycerol O-acyltransferase activity	F
GO:0016444	23	0.0121	0.367	0.00249	0.107	somatic cell DNA recombination	P
GO:0016445	24	0.0155	0.376	0.00101	0.053	somatic diversification of immunoglobulins	P
GO:0016447	23	0.0121	0.367	0.00249	0.107	somatic recombination of immunoglobulin gene segments	P
GO:0016458	19	0.086	1	0.00221	0.107	gene silencing	P
GO:0016459	51	0.122	1	0.628	1	myosin complex	C
GO:0016462	673	3.42e-08	0.001	8.87e-12	0.000657	pyrophosphatase activity	F
GO:0016469	84	0.272	1	0.309	1	proton-transporting two-sector ATPase complex	C
GO:0016477	292	0.995	1	1	1	cell migration	P
GO:0016481	247	0.147	1	0.0215	0.946	negative regulation of transcription	P
GO:0016485	94	0.178	1	0.0227	0.946	protein processing	P
GO:0016491	1031	0.0344	0.819	0.101	1	oxidoreductase activity	F
GO:0016493	22	0.441	1	0.489	1	C-C chemokine receptor activity	F
GO:0016494	24	0.722	1	0.877	1	C-X-C chemokine receptor activity	F
GO:0016500	25	1	1	0.933	1	protein-hormone receptor activity	F
GO:0016502	73	0.917	1	0.592	1	nucleotide receptor activity	F
GO:0016503	14	1	1	0.747	1	pheromone receptor activity	F
GO:0016524	13	0.536	1	0.874	1	latrotoxin receptor activity	F
GO:0016525	16	0.697	1	0.763	1	negative regulation of angiogenesis	P
GO:0016528	15	0.691	1	0.0377	1	sarcoplasm	C
GO:0016529	12	0.442	1	0.0214	0.946	sarcoplasmic reticulum	C
GO:0016540	58	0.0827	1	0.0386	1	protein autoprocessing	P
GO:0016563	189	0.147	1	0.195	1	transcriptional activator activity	F
GO:0016564	141	0.265	1	0.162	1	transcriptional repressor activity	F
GO:0016566	15	0.919	1	0.827	1	specific transcriptional repressor activity	F
GO:0016567	73	0.00038	0.013	0.000176	0.0116	protein ubiquitination	P
GO:0016568	90	5.04e-05	0.0038	1.36e-08	0.00284	chromatin modification	P
GO:0016569	39	0.00449	0.143	0.0035	0.159	covalent chromatin modification	P
GO:0016570	36	0.00585	0.166	0.0238	1	histone modification	P
GO:0016571	10	0.211	1	0.132	1	histone methylation	P
GO:0016575	10	0.114	1	0.0494	1	histone deacetylation	P
GO:0016585	19	0.0191	0.474	0.000195	0.0116	chromatin remodeling complex	C
GO:0016591	47	0.000987	0.028	0.000405	0.02	DNA-directed RNA polymerase II, holoenzyme	C
GO:0016597	19	0.269	1	0.574	1	amino acid binding	F
GO:0016599	16	0.0643	1	0.0199	0.946	caveolar membrane	C
GO:0016600	16	0.0643	1	0.0199	0.946	flotillin complex	C
GO:0016601	11	0.521	1	0.202	1	Rac protein signal transduction	P
GO:0016604	64	1.15e-06	0.001	4.21e-09	0.00176	nuclear body	C
GO:0016605	19	0.000355	0.013	4.91e-06	0.00378	PML body	C
GO:0016607	34	0.00708	0.213	0.000539	0.031	nuclear speck	C
GO:0016614	132	0.572	1	0.0696	1	oxidoreductase activity, acting on CH-OH group of donors	F
GO:0016616	116	0.381	1	0.092	1	oxidoreductase activity, acting on the CH-OH group of donors, NAD or NADP as acceptor	F
GO:0016620	135	0.996	1	1	1	oxidoreductase activity, acting on the aldehyde or oxo group of donors, NAD or NADP as acceptor	F
GO:0016627	79	0.00515	0.143	0.0105	0.722	oxidoreductase activity, acting on the CH-CH group of donors	F
GO:0016628	48	0.113	1	0.0271	1	oxidoreductase activity, acting on the CH-CH group of donors, NAD or NADP as acceptor	F
GO:0016638	20	0.895	1	0.795	1	oxidoreductase activity, acting on the CH-NH2 group of donors	F
GO:0016641	16	0.998	1	0.949	1	oxidoreductase activity, acting on the CH-NH2 group of donors, oxygen as acceptor	F
GO:0016645	19	0.093	1	0.00211	0.075	oxidoreductase activity, acting on the CH-NH group of donors	F
GO:0016646	11	0.545	1	0.0676	1	oxidoreductase activity, acting on the CH-NH group of donors, NAD or NADP as acceptor	F
GO:0016651	47	0.256	1	0.00852	0.357	oxidoreductase activity, acting on NADH or NADPH	F
GO:0016655	24	0.219	1	0.0164	0.946	oxidoreductase activity, acting on NADH or NADPH, quinone or similar compound as acceptor	F
GO:0016667	20	0.0333	0.819	0.0375	1	oxidoreductase activity, acting on sulfur group of donors	F
GO:0016675	28	0.054	1	0.00812	0.357	oxidoreductase activity, acting on heme group of donors	F
GO:0016676	28	0.054	1	0.00812	0.357	oxidoreductase activity, acting on heme group of donors, oxygen as acceptor	F
GO:0016679	11	0.0112	0.367	0.0133	0.722	oxidoreductase activity, acting on diphenols and related substances as donors	F
GO:0016681	11	0.0112	0.367	0.0133	0.722	oxidoreductase activity, acting on diphenols and related substances as donors, cytochrome as acceptor	F
GO:0016684	52	0.00496	0.143	0.154	1	oxidoreductase activity, acting on peroxide as acceptor	F
GO:0016701	33	0.134	1	0.808	1	oxidoreductase activity, acting on single donors with incorporation of molecular oxygen	F
GO:0016702	32	0.0936	1	0.744	1	oxidoreductase activity, acting on single donors with incorporation of molecular oxygen, incorporation of two atoms of oxygen	F
GO:0016705	150	0.568	1	0.926	1	oxidoreductase activity, acting on paired donors, with incorporation or reduction of molecular oxygen	F
GO:0016706	22	0.0336	0.819	0.135	1	oxidoreductase activity, acting on paired donors, with incorporation or reduction of molecular oxygen, 2-oxoglutarate as one donor, and incorporation of one atom each of oxygen into both donors	F
GO:0016709	31	0.0881	1	0.652	1	oxidoreductase activity, acting on paired donors, with incorporation or reduction of molecular oxygen, NAD or NADH as one donor, and incorporation of one atom of oxygen	F
GO:0016712	57	0.879	1	1	1	oxidoreductase activity, acting on paired donors, with incorporation or reduction of molecular oxygen, reduced flavin or flavoprotein as one donor, and incorporation of one atom of oxygen	F
GO:0016740	1657	2e-11	0	2.75e-17	0	transferase activity	F
GO:0016741	160	0.00386	0.143	0.000165	0.0116	transferase activity, transferring one-carbon groups	F
GO:0016746	161	0.00217	0.063	2.95e-05	0.00572	transferase activity, transferring acyl groups	F
GO:0016747	138	0.00261	0.143	0.000113	0.0116	transferase activity, transferring groups other than amino-acyl groups	F
GO:0016755	23	0.578	1	0.13	1	transferase activity, transferring amino-acyl groups	F
GO:0016757	184	0.0563	1	0.000789	0.053	transferase activity, transferring glycosyl groups	F
GO:0016758	110	0.267	1	0.0601	1	transferase activity, transferring hexosyl groups	F
GO:0016763	46	0.0607	1	0.00293	0.129	transferase activity, transferring pentosyl groups	F
GO:0016765	49	0.349	1	0.894	1	transferase activity, transferring alkyl or aryl (other than methyl) groups	F
GO:0016769	33	0.114	1	0.0305	1	transferase activity, transferring nitrogenous groups	F
GO:0016772	1003	2.93e-07	0.001	3.03e-09	0.00176	transferase activity, transferring phosphorus-containing groups	F
GO:0016773	805	5.18e-06	0.00378	5.67e-06	0.00378	phosphotransferase activity, alcohol group as acceptor	F
GO:0016775	15	0.899	1	0.327	1	phosphotransferase activity, nitrogenous group as acceptor	F
GO:0016776	28	0.04	1	0.00204	0.075	phosphotransferase activity, phosphate group as acceptor	F
GO:0016779	109	0.0115	0.367	0.00131	0.069	nucleotidyltransferase activity	F
GO:0016780	12	0.149	1	0.148	1	phosphotransferase activity, for other substituted phosphate groups	F
GO:0016782	42	0.843	1	0.304	1	transferase activity, transferring sulfur-containing groups	F
GO:0016787	2241	5.54e-15	0	4.02e-21	0	hydrolase activity	F
GO:0016788	597	4.23e-09	0.001	1.7e-07	0.00284	hydrolase activity, acting on ester bonds	F
GO:0016789	113	0.0269	0.781	0.134	1	carboxylic ester hydrolase activity	F
GO:0016790	82	0.00907	0.242	0.000351	0.02	thiolester hydrolase activity	F
GO:0016791	223	0.000127	0.01	2.54e-05	0.005	phosphoric monoester hydrolase activity	F
GO:0016796	11	0.0797	1	0.0205	0.946	exonuclease activity, active with either ribo- or deoxyribonucleic acids and producing 5'-phosphomonoesters	F
GO:0016798	126	0.0436	1	0.0153	0.946	hydrolase activity, acting on glycosyl bonds	F
GO:0016799	17	0.377	1	0.0783	1	hydrolase activity, hydrolyzing N-glycosyl compounds	F
GO:0016801	10	0.918	1	0.755	1	hydrolase activity, acting on ether bonds	F
GO:0016805	11	0.242	1	0.0755	1	dipeptidase activity	F
GO:0016806	10	0.0844	1	0.172	1	dipeptidyl-peptidase and tripeptidyl-peptidase activity	F
GO:0016810	108	0.00083	0.0254	0.0021	0.075	hydrolase activity, acting on carbon-nitrogen (but not peptide) bonds	F
GO:0016811	49	0.0179	0.474	0.0108	0.722	hydrolase activity, acting on carbon-nitrogen (but not peptide) bonds, in linear amides	F
GO:0016813	13	0.0764	1	0.141	1	hydrolase activity, acting on carbon-nitrogen (but not peptide) bonds, in linear amidines	F
GO:0016814	28	0.0212	0.738	0.0204	0.946	hydrolase activity, acting on carbon-nitrogen (but not peptide) bonds, in cyclic amidines	F
GO:0016817	689	1.05e-07	0.001	1.94e-11	0.000657	hydrolase activity, acting on acid anhydrides	F
GO:0016818	677	3.07e-08	0.001	4.71e-12	0.000657	hydrolase activity, acting on acid anhydrides, in phosphorus-containing anhydrides	F
GO:0016820	145	0.632	1	0.23	1	hydrolase activity, acting on acid anhydrides, catalyzing transmembrane movement of substances	F
GO:0016829	159	0.133	1	0.298	1	lyase activity	F
GO:0016830	45	0.184	1	0.0683	1	carbon-carbon lyase activity	F
GO:0016831	31	0.0614	1	0.0354	1	carboxy-lyase activity	F
GO:0016835	59	0.327	1	0.926	1	carbon-oxygen lyase activity	F
GO:0016836	50	0.294	1	0.938	1	hydro-lyase activity	F
GO:0016840	10	0.0207	0.738	0.103	1	carbon-nitrogen lyase activity	F
GO:0016846	12	0.183	1	0.525	1	carbon-sulfur lyase activity	F
GO:0016849	23	0.791	1	0.925	1	phosphorus-oxygen lyase activity	F
GO:0016853	137	0.0305	0.819	0.00496	0.174	isomerase activity	F
GO:0016854	13	0.11	1	0.0707	1	racemase and epimerase activity	F
GO:0016859	35	0.332	1	0.659	1	cis-trans isomerase activity	F
GO:0016860	34	0.215	1	0.00523	0.174	intramolecular oxidoreductase activity	F
GO:0016863	14	0.87	1	0.0967	1	intramolecular oxidoreductase activity, transposing C=C bonds	F
GO:0016866	18	0.471	1	0.153	1	intramolecular transferase activity	F
GO:0016874	329	3.47e-08	0.001	3.48e-17	0	ligase activity	F
GO:0016875	79	0.000581	0.018	6.03e-06	0.00378	ligase activity, forming carbon-oxygen bonds	F
GO:0016876	79	0.000581	0.018	6.03e-06	0.00378	ligase activity, forming aminoacyl-tRNA and related compounds	F
GO:0016877	15	0.136	1	0.0345	1	ligase activity, forming carbon-sulfur bonds	F
GO:0016878	10	0.0688	1	0.0865	1	acid-thiol ligase activity	F
GO:0016879	190	1.55e-06	0.001	6.81e-11	0.000657	ligase activity, forming carbon-nitrogen bonds	F
GO:0016881	157	5.42e-08	0.001	2.07e-11	0.000657	acid-amino acid ligase activity	F
GO:0016884	11	0.989	1	0.904	1	carbon-nitrogen ligase activity, with glutamine as amido-N-donor	F
GO:0016886	13	0.979	1	0.613	1	ligase activity, forming phosphoric ester bonds	F
GO:0016887	351	0.000275	0.013	6.89e-07	0.00284	ATPase activity	F
GO:0016891	14	0.13	1	0.127	1	endoribonuclease activity, producing 5'-phosphomonoesters	F
GO:0016892	15	0.293	1	0.456	1	endoribonuclease activity, producing 3'-phosphomonoesters	F
GO:0016893	17	0.187	1	0.183	1	endonuclease activity, active with either ribo- or deoxyribonucleic acids and producing 5'-phosphomonoesters	F
GO:0016894	18	0.182	1	0.184	1	endonuclease activity, active with either ribo- or deoxyribonucleic acids and producing 3'-phosphomonoesters	F
GO:0016896	10	0.0499	1	0.00553	0.19	exoribonuclease activity, producing 5'-phosphomonoesters	F
GO:0016903	146	0.996	1	1	1	oxidoreductase activity, acting on the aldehyde or oxo group of donors	F
GO:0016917	90	1	1	0.996	1	GABA receptor activity	F
GO:0016998	15	0.0744	1	0.094	1	cell wall catabolism	P
GO:0017004	10	0.176	1	0.54	1	cytochrome complex assembly	P
GO:0017015	20	0.155	1	0.304	1	regulation of transforming growth factor beta receptor signaling pathway	P
GO:0017016	43	0.017	0.41	0.538	1	Ras GTPase binding	F
GO:0017017	12	1	1	1	1	MAP kinase phosphatase activity	F
GO:0017022	13	0.0442	1	0.112	1	myosin binding	F
GO:0017038	86	0.0528	1	3.16e-05	0.00572	protein import	P
GO:0017046	16	0.999	1	0.788	1	peptide hormone binding	F
GO:0017048	20	0.146	1	0.429	1	Rho GTPase binding	F
GO:0017076	1852	9.22e-17	0	6.45e-23	0	purine nucleotide binding	F
GO:0017111	653	1.01e-07	0.001	1.18e-11	0.000657	nucleoside-triphosphatase activity	F
GO:0017124	22	0.07	1	0.0478	1	SH3 domain binding	F
GO:0017137	17	0.172	1	0.673	1	Rab GTPase binding	F
GO:0017144	12	0.203	1	0.987	1	drug metabolism	P
GO:0017148	32	0.0106	0.367	0.0132	0.722	negative regulation of protein biosynthesis	P
GO:0017153	51	0.0307	0.819	0.166	1	sodium:dicarboxylate symporter activity	F
GO:0017156	18	0.0429	1	0.533	1	calcium ion-dependent exocytosis	P
GO:0017157	18	0.0225	0.738	0.187	1	regulation of exocytosis	P
GO:0018024	13	0.0484	1	0.0208	0.946	histone-lysine N-methyltransferase activity	F
GO:0018105	13	0.0689	1	0.135	1	peptidyl-serine phosphorylation	P
GO:0018108	68	0.191	1	0.235	1	peptidyl-tyrosine phosphorylation	P
GO:0018149	20	0.908	1	0.414	1	peptide cross-linking	P
GO:0018193	123	0.0254	0.781	0.00224	0.107	peptidyl-amino acid modification	P
GO:0018209	16	0.0312	0.819	0.0772	1	peptidyl-serine modification	P
GO:0018210	11	0.195	1	0.405	1	peptidyl-threonine modification	P
GO:0018212	68	0.191	1	0.235	1	peptidyl-tyrosine modification	P
GO:0018298	11	0.774	1	0.506	1	protein-chromophore linkage	P
GO:0018958	73	0.635	1	0.356	1	phenol metabolism	P
GO:0019001	350	5.61e-05	0.0038	2.6e-05	0.005	guanyl nucleotide binding	F
GO:0019012	15	0.0438	1	0.333	1	virion	C
GO:0019028	14	0.0655	1	0.385	1	viral capsid	C
GO:0019058	15	0.936	1	0.704	1	viral infectious cycle	P
GO:0019098	15	0.865	1	0.489	1	reproductive behavior	P
GO:0019104	11	0.461	1	0.0732	1	DNA N-glycosylase activity	F
GO:0019199	111	0.97	1	0.996	1	transmembrane receptor protein kinase activity	F
GO:0019200	32	0.215	1	0.0126	0.722	carbohydrate kinase activity	F
GO:0019201	11	0.187	1	0.0259	1	nucleotide kinase activity	F
GO:0019205	34	0.122	1	0.0043	0.174	nucleobase, nucleoside, nucleotide kinase activity	F
GO:0019207	72	0.0907	1	0.0424	1	kinase regulator activity	F
GO:0019208	39	0.178	1	0.188	1	phosphatase regulator activity	F
GO:0019209	12	0.709	1	0.0763	1	kinase activator activity	F
GO:0019210	18	0.113	1	0.237	1	kinase inhibitor activity	F
GO:0019212	16	0.682	1	0.253	1	phosphatase inhibitor activity	F
GO:0019213	20	0.0469	1	0.000816	0.053	deacetylase activity	F
GO:0019216	35	0.397	1	0.136	1	regulation of lipid metabolism	P
GO:0019217	13	0.219	1	0.00469	0.174	regulation of fatty acid metabolism	P
GO:0019218	15	0.868	1	0.955	1	regulation of steroid metabolism	P
GO:0019219	1822	0.0474	1	0.000116	0.0116	regulation of nucleobase, nucleoside, nucleotide and nucleic acid metabolism	P
GO:0019220	84	0.325	1	0.414	1	regulation of phosphate metabolism	P
GO:0019221	34	0.639	1	0.756	1	cytokine and chemokine mediated signaling pathway	P
GO:0019222	2127	0.00951	0.242	2.86e-07	0.00284	regulation of metabolism	P
GO:0019226	275	0.329	1	0.892	1	transmission of nerve impulse	P
GO:0019229	12	0.916	1	0.984	1	regulation of vasoconstriction	P
GO:0019233	29	0.811	1	1	1	sensory perception of pain	P
GO:0019239	22	0.114	1	0.382	1	deaminase activity	F
GO:0019290	42	0.206	1	0.0301	1	siderophore biosynthesis	P
GO:0019318	269	0.873	1	1	1	hexose metabolism	P
GO:0019319	27	0.1	1	0.297	1	hexose biosynthesis	P
GO:0019320	195	0.946	1	1	1	hexose catabolism	P
GO:0019362	23	0.105	1	0.476	1	pyridine nucleotide metabolism	P
GO:0019363	11	0.496	1	0.97	1	pyridine nucleotide biosynthesis	P
GO:0019370	11	0.36	1	0.434	1	leukotriene biosynthesis	P
GO:0019395	24	0.0379	1	0.00159	0.069	fatty acid oxidation	P
GO:0019438	56	0.169	1	0.00668	0.192	aromatic compound biosynthesis	P
GO:0019439	14	0.615	1	0.3	1	aromatic compound catabolism	P
GO:0019538	3452	5.24e-10	0	3.34e-16	0	protein metabolism	P
GO:0019540	42	0.206	1	0.0301	1	siderophore biosynthesis from catechol	P
GO:0019717	55	0.00919	0.242	0.0807	1	synaptosome	C
GO:0019722	45	0.488	1	0.27	1	calcium-mediated signaling	P
GO:0019724	99	0.459	1	0.519	1	B cell mediated immunity	P
GO:0019725	256	0.00346	0.143	0.595	1	cell homeostasis	P
GO:0019748	86	0.0761	1	0.0109	0.722	secondary metabolism	P
GO:0019751	26	0.135	1	0.349	1	polyol metabolism	P
GO:0019752	542	4.85e-06	0.00378	3.55e-12	0.000657	carboxylic acid metabolism	P
GO:0019783	63	0.00192	0.049	0.00014	0.0116	small conjugating protein-specific protease activity	F
GO:0019787	138	6.4e-07	0.001	1.3e-10	0.000657	small conjugating protein ligase activity	F
GO:0019825	20	1	1	0.993	1	oxygen binding	F
GO:0019827	15	0.5	1	0.169	1	stem cell maintenance	P
GO:0019829	52	0.258	1	0.222	1	cation-transporting ATPase activity	F
GO:0019835	13	0.12	1	0.0494	1	cytolysis	P
GO:0019838	84	0.957	1	0.985	1	growth factor binding	F
GO:0019840	11	0.442	1	0.503	1	isoprenoid binding	F
GO:0019842	133	0.00195	0.049	0.0143	0.946	vitamin binding	F
GO:0019843	14	0.3	1	0.914	1	rRNA binding	F
GO:0019861	63	0.268	1	0.139	1	flagellum	C
GO:0019865	10	0.483	1	0.182	1	immunoglobulin binding	F
GO:0019866	236	6.51e-06	0.00378	9.16e-12	0.000657	organelle inner membrane	C
GO:0019867	62	0.00553	0.143	0.00115	0.069	outer membrane	C
GO:0019882	90	0.997	1	0.567	1	antigen processing and presentation	P
GO:0019884	17	0.851	1	0.128	1	antigen processing and presentation of exogenous antigen	P
GO:0019886	10	0.815	1	0.0683	1	antigen processing and presentation of exogenous peptide antigen via MHC class II	P
GO:0019887	58	0.0909	1	0.0801	1	protein kinase regulator activity	F
GO:0019888	37	0.183	1	0.173	1	protein phosphatase regulator activity	F
GO:0019897	34	0.517	1	0.567	1	extrinsic to plasma membrane	C
GO:0019898	89	0.828	1	0.888	1	extrinsic to membrane	C
GO:0019899	218	0.00136	0.049	0.0103	0.722	enzyme binding	F
GO:0019900	80	0.221	1	0.287	1	kinase binding	F
GO:0019901	63	0.127	1	0.105	1	protein kinase binding	F
GO:0019902	16	0.879	1	0.492	1	phosphatase binding	F
GO:0019903	12	0.888	1	0.3	1	protein phosphatase binding	F
GO:0019904	137	0.014	0.376	0.00548	0.19	protein domain specific binding	F
GO:0019905	20	0.999	1	1	1	syntaxin binding	F
GO:0019915	10	0.00651	0.166	0.0208	0.946	sequestering of lipid	P
GO:0019932	149	0.71	1	0.34	1	second-messenger-mediated signaling	P
GO:0019933	53	0.986	1	0.916	1	cAMP-mediated signaling	P
GO:0019935	56	0.978	1	0.879	1	cyclic-nucleotide-mediated signaling	P
GO:0019941	156	0.00014	0.01	2.1e-07	0.00284	modification-dependent protein catabolism	P
GO:0019953	249	0.0106	0.367	0.00178	0.075	sexual reproduction	P
GO:0019955	87	0.716	1	0.98	1	cytokine binding	F
GO:0019956	32	0.495	1	0.696	1	chemokine binding	F
GO:0019957	22	0.441	1	0.489	1	C-C chemokine binding	F
GO:0019958	25	0.757	1	0.905	1	C-X-C chemokine binding	F
GO:0019965	46	0.92	1	1	1	interleukin binding	F
GO:0019966	27	1	1	1	1	interleukin-1 binding	F
GO:0019992	26	0.0112	0.367	0.032	1	diacylglycerol binding	F
GO:0020037	189	0.759	1	0.988	1	heme binding	F
GO:0021510	34	0.998	1	1	1	spinal cord development	P
GO:0021515	24	1	1	1	1	cell differentiation in spinal cord	P
GO:0021516	11	1	1	1	1	dorsal spinal cord development	P
GO:0021517	16	0.993	1	1	1	ventral spinal cord development	P
GO:0021522	14	0.991	1	1	1	spinal cord motor neuron differentiation	P
GO:0021532	11	0.983	1	1	1	neural tube patterning	P
GO:0021533	12	0.71	1	0.747	1	cell differentiation in hindbrain	P
GO:0021536	24	1	1	1	1	diencephalon development	P
GO:0021537	46	0.334	1	0.608	1	telencephalon development	P
GO:0021543	33	0.131	1	0.449	1	pallium development	P
GO:0021545	14	1	1	0.999	1	cranial nerve development	P
GO:0021549	26	0.145	1	0.585	1	cerebellum development	P
GO:0021575	19	0.135	1	0.7	1	hindbrain morphogenesis	P
GO:0021587	17	0.0805	1	0.525	1	cerebellum morphogenesis	P
GO:0021675	17	1	1	0.986	1	nerve development	P
GO:0021680	10	0.201	1	0.366	1	cerebellar Purkinje cell layer development	P
GO:0021695	18	0.0317	0.819	0.356	1	cerebellar cortex development	P
GO:0021696	15	0.0465	1	0.402	1	cerebellar cortex morphogenesis	P
GO:0021697	11	0.181	1	0.634	1	cerebellar cortex formation	P
GO:0021700	80	0.387	1	0.923	1	developmental maturation	P
GO:0021761	21	0.19	1	0.385	1	limbic system development	P
GO:0021766	17	0.0686	1	0.185	1	hippocampus development	P
GO:0021782	14	0.253	1	0.815	1	glial cell development	P
GO:0021795	10	0.152	1	0.827	1	cerebral cortex cell migration	P
GO:0021872	10	0.771	1	0.867	1	generation of neurons in the forebrain	P
GO:0021885	13	0.265	1	0.963	1	forebrain cell migration	P
GO:0021895	12	0.683	1	0.7	1	cerebral cortex neuron differentiation	P
GO:0021915	49	0.907	1	0.382	1	neural tube development	P
GO:0021952	10	0.537	1	0.964	1	central nervous system projection neuron axonogenesis	P
GO:0021953	34	0.499	1	0.914	1	central nervous system neuron differentiation	P
GO:0021954	28	0.573	1	0.817	1	central nervous system neuron development	P
GO:0021955	12	0.536	1	0.655	1	central nervous system neuron axonogenesis	P
GO:0021983	19	0.998	1	0.994	1	pituitary gland development	P
GO:0021987	23	0.0265	0.781	0.112	1	cerebral cortex development	P
GO:0022008	378	0.992	1	1	1	neurogenesis	P
GO:0022029	12	0.207	1	0.928	1	telencephalon cell migration	P
GO:0022037	31	0.256	1	0.835	1	metencephalon development	P
GO:0030001	482	0.00195	0.049	0.422	1	metal ion transport	P
GO:0030003	144	0.0349	0.819	0.753	1	cation homeostasis	P
GO:0030004	12	0.00206	0.063	0.012	0.722	monovalent inorganic cation homeostasis	P
GO:0030005	130	0.168	1	0.903	1	di-, tri-valent inorganic cation homeostasis	P
GO:0030016	59	0.588	1	0.941	1	myofibril	C
GO:0030017	53	0.529	1	0.91	1	sarcomere	C
GO:0030018	26	0.0604	1	0.573	1	Z disc	C
GO:0030027	42	0.079	1	0.0091	0.357	lamellipodium	C
GO:0030029	167	0.0211	0.738	0.0174	0.946	actin filament-based process	P
GO:0030030	271	0.289	1	0.818	1	cell projection organization and biogenesis	P
GO:0030031	67	0.0574	1	2.17e-05	0.005	cell projection biogenesis	P
GO:0030032	13	0.638	1	0.24	1	lamellipodium biogenesis	P
GO:0030035	15	0.0218	0.738	0.000531	0.031	microspike biogenesis	P
GO:0030036	153	0.0232	0.781	0.0195	0.946	actin cytoskeleton organization and biogenesis	P
GO:0030041	22	0.0654	1	0.109	1	actin filament polymerization	P
GO:0030048	10	0.111	1	0.234	1	actin filament-based movement	P
GO:0030054	330	0.148	1	0.481	1	cell junction	C
GO:0030055	58	0.151	1	0.187	1	cell-matrix junction	C
GO:0030072	41	0.947	1	0.94	1	peptide hormone secretion	P
GO:0030073	37	0.912	1	0.901	1	insulin secretion	P
GO:0030097	189	0.157	1	0.072	1	hemopoiesis	P
GO:0030098	83	0.139	1	0.0315	1	lymphocyte differentiation	P
GO:0030099	95	0.134	1	0.248	1	myeloid cell differentiation	P
GO:0030100	34	0.0192	0.474	0.00546	0.19	regulation of endocytosis	P
GO:0030111	50	0.251	1	0.216	1	regulation of Wnt receptor signaling pathway	P
GO:0030117	64	3.85e-05	0.0038	5.08e-06	0.00378	membrane coat	C
GO:0030118	33	0.000177	0.01	0.000552	0.031	clathrin coat	C
GO:0030119	25	0.000356	0.013	0.00383	0.159	membrane coat adaptor complex	C
GO:0030120	21	0.000485	0.013	3.81e-06	0.00378	vesicle coat	C
GO:0030131	25	0.000356	0.013	0.00383	0.159	clathrin adaptor complex	C
GO:0030133	34	0.0154	0.376	0.000936	0.053	transport vesicle	C
GO:0030135	105	0.00143	0.049	0.0158	0.946	coated vesicle	C
GO:0030136	89	0.0244	0.781	0.125	1	clathrin-coated vesicle	C
GO:0030139	16	0.193	1	0.17	1	endocytic vesicle	C
GO:0030140	13	0.0533	1	0.00306	0.129	trans-Golgi network transport vesicle	C
GO:0030141	46	0.0285	0.781	0.219	1	secretory granule	C
GO:0030145	83	0.0133	0.367	0.000148	0.0116	manganese ion binding	F
GO:0030154	1038	0.778	1	0.836	1	cell differentiation	P
GO:0030155	50	0.441	1	0.468	1	regulation of cell adhesion	P
GO:0030162	12	0.27	1	0.164	1	regulation of proteolysis	P
GO:0030163	203	1.87e-06	0.001	1.28e-09	0.00176	protein catabolism	P
GO:0030165	32	0.526	1	0.503	1	PDZ domain binding	F
GO:0030166	17	1	1	0.492	1	proteoglycan biosynthesis	P
GO:0030168	12	0.982	1	0.776	1	platelet activation	P
GO:0030170	58	0.034	0.819	0.0107	0.722	pyridoxal phosphate binding	F
GO:0030173	22	0.103	1	0.311	1	integral to Golgi membrane	C
GO:0030175	11	0.0369	1	0.22	1	filopodium	C
GO:0030176	29	0.198	1	0.0305	1	integral to endoplasmic reticulum membrane	C
GO:0030177	29	0.07	1	0.112	1	positive regulation of Wnt receptor signaling pathway	P
GO:0030178	17	0.681	1	0.738	1	negative regulation of Wnt receptor signaling pathway	P
GO:0030182	308	0.998	1	1	1	neuron differentiation	P
GO:0030183	36	0.262	1	0.0354	1	B cell differentiation	P
GO:0030193	12	0.251	1	0.216	1	regulation of blood coagulation	P
GO:0030198	79	0.778	1	0.983	1	extracellular matrix organization and biogenesis	P
GO:0030199	18	0.999	1	0.982	1	collagen fibril organization	P
GO:0030203	22	0.959	1	0.903	1	glycosaminoglycan metabolism	P
GO:0030216	22	0.214	1	0.607	1	keratinocyte differentiation	P
GO:0030217	60	0.107	1	0.171	1	T cell differentiation	P
GO:0030218	38	0.151	1	0.116	1	erythrocyte differentiation	P
GO:0030225	11	0.66	1	0.422	1	macrophage differentiation	P
GO:0030234	685	0.00505	0.143	0.0293	1	enzyme regulator activity	F
GO:0030239	12	0.468	1	0.223	1	myofibril assembly	P
GO:0030246	239	0.721	1	0.894	1	carbohydrate binding	F
GO:0030247	67	0.878	1	0.99	1	polysaccharide binding	F
GO:0030258	31	0.0666	1	0.0116	0.722	lipid modification	P
GO:0030261	12	0.0145	0.376	0.0144	0.946	chromosome condensation	P
GO:0030262	13	0.0777	1	0.0127	0.722	apoptotic nuclear changes	P
GO:0030278	35	0.753	1	0.691	1	regulation of ossification	P
GO:0030279	10	0.15	1	0.329	1	negative regulation of ossification	P
GO:0030282	33	0.39	1	0.6	1	bone mineralization	P
GO:0030286	28	0.0332	0.819	0.101	1	dynein complex	C
GO:0030288	25	0.253	1	0.984	1	periplasmic space (sensu Proteobacteria)	C
GO:0030301	22	0.584	1	0.574	1	cholesterol transport	P
GO:0030308	41	0.0684	1	0.17	1	negative regulation of cell growth	P
GO:0030312	29	0.226	1	0.837	1	external encapsulating structure	C
GO:0030313	28	0.254	1	0.844	1	cell envelope	C
GO:0030315	15	0.627	1	0.722	1	T-tubule	C
GO:0030316	16	0.831	1	0.768	1	osteoclast differentiation	P
GO:0030317	26	0.439	1	0.783	1	sperm motility	P
GO:0030318	19	0.793	1	0.815	1	melanocyte differentiation	P
GO:0030321	12	0.87	1	0.992	1	transepithelial chloride transport	P
GO:0030323	81	0.822	1	0.598	1	respiratory tube development	P
GO:0030324	79	0.807	1	0.54	1	lung development	P
GO:0030326	67	1	1	1	1	embryonic limb morphogenesis	P
GO:0030330	13	0.0385	1	0.298	1	DNA damage response, signal transduction by p53 class mediator	P
GO:0030334	71	0.668	1	0.778	1	regulation of cell migration	P
GO:0030335	32	0.601	1	0.577	1	positive regulation of cell migration	P
GO:0030336	21	0.485	1	0.504	1	negative regulation of cell migration	P
GO:0030374	23	0.456	1	0.908	1	ligand-dependent nuclear receptor transcription coactivator activity	F
GO:0030375	18	0.671	1	0.972	1	thyroid hormone receptor coactivator activity	F
GO:0030384	43	0.0164	0.41	2.19e-05	0.005	phosphoinositide metabolism	P
GO:0030414	182	0.997	1	1	1	protease inhibitor activity	F
GO:0030424	70	0.311	1	0.955	1	axon	C
GO:0030425	82	0.261	1	0.991	1	dendrite	C
GO:0030426	35	0.173	1	0.824	1	growth cone	C
GO:0030427	35	0.173	1	0.824	1	site of polarized growth	C
GO:0030433	11	0.225	1	0.0774	1	ER-associated protein catabolism	P
GO:0030500	22	0.495	1	0.412	1	regulation of bone mineralization	P
GO:0030501	13	0.482	1	0.522	1	positive regulation of bone mineralization	P
GO:0030509	35	0.974	1	0.985	1	BMP signaling pathway	P
GO:0030510	17	0.968	1	0.815	1	regulation of BMP signaling pathway	P
GO:0030512	10	0.528	1	0.161	1	negative regulation of transforming growth factor beta receptor signaling pathway	P
GO:0030514	11	0.978	1	0.753	1	negative regulation of BMP signaling pathway	P
GO:0030516	14	0.334	1	0.41	1	regulation of axon extension	P
GO:0030518	23	0.0121	0.367	0.0142	0.946	steroid hormone receptor signaling pathway	P
GO:0030521	12	0.0664	1	0.0446	1	androgen receptor signaling pathway	P
GO:0030522	33	0.115	1	0.0676	1	intracellular receptor-mediated signaling pathway	P
GO:0030528	1112	0.204	1	0.0998	1	transcription regulator activity	F
GO:0030529	670	0.538	1	0.976	1	ribonucleoprotein complex	C
GO:0030534	80	0.239	1	0.706	1	adult behavior	P
GO:0030539	12	0.999	1	0.921	1	male genitalia development	P
GO:0030545	12	0.664	1	0.983	1	receptor regulator activity	F
GO:0030551	19	0.831	1	0.422	1	cyclic nucleotide binding	F
GO:0030552	14	0.762	1	0.396	1	cAMP binding	F
GO:0030554	1554	2.63e-14	0	1.21e-20	0	adenyl nucleotide binding	F
GO:0030593	15	0.999	1	0.337	1	neutrophil chemotaxis	P
GO:0030594	161	1	1	0.999	1	neurotransmitter receptor activity	F
GO:0030595	23	1	1	0.68	1	leukocyte chemotaxis	P
GO:0030658	12	0.0158	0.376	0.00415	0.174	transport vesicle membrane	C
GO:0030659	59	0.0737	1	0.00703	0.192	cytoplasmic vesicle membrane	C
GO:0030660	13	0.00648	0.166	0.00196	0.075	Golgi-associated vesicle membrane	C
GO:0030662	22	0.000681	0.018	1.3e-05	0.00378	coated vesicle membrane	C
GO:0030672	14	0.218	1	0.65	1	synaptic vesicle membrane	C
GO:0030674	20	0.582	1	0.3	1	protein binding, bridging	F
GO:0030693	16	0.511	1	0.467	1	caspase activity	F
GO:0030695	302	5.29e-05	0.0038	0.00663	0.192	GTPase regulator activity	F
GO:0030705	116	0.00437	0.143	0.0117	0.722	cytoskeleton-dependent intracellular transport	P
GO:0030728	10	0.323	1	0.82	1	ovulation	P
GO:0030799	14	0.565	1	0.346	1	regulation of cyclic nucleotide metabolism	P
GO:0030802	10	0.402	1	0.418	1	regulation of cyclic nucleotide biosynthesis	P
GO:0030808	10	0.402	1	0.418	1	regulation of nucleotide biosynthesis	P
GO:0030832	28	0.0869	1	0.0249	1	regulation of actin filament length	P
GO:0030833	17	0.0761	1	0.0543	1	regulation of actin filament polymerization	P
GO:0030855	46	1	1	0.8	1	epithelial cell differentiation	P
GO:0030856	10	0.885	1	0.727	1	regulation of epithelial cell differentiation	P
GO:0030863	25	0.0315	0.819	0.044	1	cortical cytoskeleton	C
GO:0030864	16	0.12	1	0.24	1	cortical actin cytoskeleton	C
GO:0030865	11	0.298	1	0.121	1	cortical cytoskeleton organization and biogenesis	P
GO:0030866	10	0.296	1	0.222	1	cortical actin cytoskeleton organization and biogenesis	P
GO:0030878	11	0.991	1	1	1	thyroid gland development	P
GO:0030879	31	0.474	1	0.698	1	mammary gland development	P
GO:0030888	19	0.862	1	0.789	1	regulation of B cell proliferation	P
GO:0030890	14	0.807	1	0.992	1	positive regulation of B cell proliferation	P
GO:0030900	117	0.981	1	0.985	1	forebrain development	P
GO:0030901	12	0.999	1	0.964	1	midbrain development	P
GO:0030902	51	0.862	1	0.993	1	hindbrain development	P
GO:0030955	84	0.724	1	1	1	potassium ion binding	F
GO:0030968	15	0.246	1	0.697	1	unfolded protein response	P
GO:0030983	12	0.00354	0.143	0.000514	0.031	mismatched DNA binding	F
GO:0031012	227	0.471	1	1	1	extracellular matrix	C
GO:0031016	19	0.922	1	0.999	1	pancreas development	P
GO:0031018	11	0.876	1	0.94	1	endocrine pancreas development	P
GO:0031023	12	0.0312	0.819	0.00423	0.174	microtubule organizing center organization and biogenesis	P
GO:0031032	11	0.382	1	0.256	1	actomyosin structure organization and biogenesis	P
GO:0031069	13	0.938	1	0.595	1	hair follicle morphogenesis	P
GO:0031072	69	0.00327	0.143	0.00156	0.069	heat shock protein binding	F
GO:0031090	871	3.64e-16	0	7.51e-29	0	organelle membrane	C
GO:0031098	40	0.824	1	0.908	1	stress-activated protein kinase signaling pathway	P
GO:0031099	31	0.429	1	0.895	1	regeneration	P
GO:0031109	31	0.124	1	0.578	1	microtubule polymerization or depolymerization	P
GO:0031110	28	0.131	1	0.448	1	regulation of microtubule polymerization or depolymerization	P
GO:0031111	16	0.0271	0.781	0.0479	1	negative regulation of microtubule polymerization or depolymerization	P
GO:0031112	13	0.378	1	1	1	positive regulation of microtubule polymerization or depolymerization	P
GO:0031113	13	0.285	1	0.74	1	regulation of microtubule polymerization	P
GO:0031114	15	0.0486	1	0.11	1	regulation of microtubule depolymerization	P
GO:0031116	12	0.343	1	1	1	positive regulation of microtubule polymerization	P
GO:0031128	13	1	1	0.986	1	induction	P
GO:0031175	197	0.659	1	1	1	neurite development	P
GO:0031177	27	0.0521	1	0.0939	1	phosphopantetheine binding	F
GO:0031214	142	0.862	1	0.883	1	biomineral formation	P
GO:0031224	3041	0.0173	0.41	0.0266	1	intrinsic to membrane	C
GO:0031225	14	0.291	1	0.37	1	anchored to membrane	C
GO:0031226	334	0.00145	0.049	0.735	1	intrinsic to plasma membrane	C
GO:0031227	40	0.318	1	0.0844	1	intrinsic to endoplasmic reticulum membrane	C
GO:0031228	22	0.103	1	0.311	1	intrinsic to Golgi membrane	C
GO:0031252	66	0.0305	0.819	0.00651	0.192	leading edge	C
GO:0031253	13	0.558	1	0.574	1	cell projection membrane	C
GO:0031267	46	0.00939	0.242	0.246	1	small GTPase binding	F
GO:0031279	11	0.475	1	0.785	1	regulation of cyclase activity	P
GO:0031290	11	1	1	0.997	1	retinal ganglion cell axon guidance	P
GO:0031300	78	0.0174	0.41	0.099	1	intrinsic to organelle membrane	C
GO:0031301	64	0.0157	0.376	0.0451	1	integral to organelle membrane	C
GO:0031323	1997	0.0301	0.819	2.81e-05	0.00572	regulation of cellular metabolism	P
GO:0031324	316	0.0321	0.819	0.000913	0.053	negative regulation of cellular metabolism	P
GO:0031325	461	0.109	1	0.444	1	positive regulation of cellular metabolism	P
GO:0031326	137	0.13	1	0.127	1	regulation of cellular biosynthesis	P
GO:0031327	36	0.0021	0.063	0.00838	0.357	negative regulation of cellular biosynthesis	P
GO:0031328	54	0.586	1	0.647	1	positive regulation of cellular biosynthesis	P
GO:0031341	19	0.185	1	0.93	1	regulation of cell killing	P
GO:0031396	10	0.049	1	0.537	1	regulation of protein ubiquitination	P
GO:0031399	11	0.0568	1	0.605	1	regulation of protein modification	P
GO:0031402	71	0.572	1	0.571	1	sodium ion binding	F
GO:0031404	39	0.865	1	1	1	chloride ion binding	F
GO:0031410	330	1.53e-05	0.00378	9.07e-07	0.00284	cytoplasmic vesicle	C
GO:0031418	10	0.189	1	0.929	1	L-ascorbic acid binding	F
GO:0031420	148	0.732	1	1	1	alkali metal ion binding	F
GO:0031424	13	0.722	1	0.51	1	keratinization	P
GO:0031461	13	0.00413	0.143	0.00254	0.107	cullin-RING ubiquitin ligase complex	C
GO:0031497	117	0.0789	1	0.0197	0.946	chromatin assembly	P
GO:0031507	12	0.094	1	0.000481	0.03	heterochromatin formation	P
GO:0031513	24	0.23	1	0.111	1	nonmotile primary cilium	C
GO:0031570	17	0.526	1	0.0476	1	DNA integrity checkpoint	P
GO:0031589	85	0.243	1	0.162	1	cell-substrate adhesion	P
GO:0031594	14	0.0604	1	0.691	1	neuromuscular junction	C
GO:0031625	15	0.0148	0.376	0.011	0.722	ubiquitin protein ligase binding	F
GO:0031644	89	0.255	1	0.964	1	regulation of neurophysiological process	P
GO:0031645	15	0.0729	1	0.891	1	negative regulation of neurophysiological process	P
GO:0031646	30	0.881	1	0.956	1	positive regulation of neurophysiological process	P
GO:0031647	17	0.0547	1	0.0339	1	regulation of protein stability	P
GO:0031667	87	0.018	0.474	0.0289	1	response to nutrient levels	P
GO:0031668	24	0.357	1	0.758	1	cellular response to extracellular stimulus	P
GO:0031669	15	0.42	1	0.616	1	cellular response to nutrient levels	P
GO:0031672	10	0.788	1	0.951	1	A band	C
GO:0031902	10	0.109	1	0.131	1	late endosome membrane	C
GO:0031903	30	0.000666	0.018	0.0261	1	microbody membrane	C
GO:0031941	15	0.129	1	0.0828	1	filamentous actin	C
GO:0031965	92	2.31e-05	0.00378	2.08e-14	0.000657	nuclear membrane	C
GO:0031966	286	9.81e-07	0.001	2.31e-11	0.000657	mitochondrial membrane	C
GO:0031967	434	4.04e-10	0	8.34e-20	0	organelle envelope	C
GO:0031968	57	0.00396	0.143	0.00242	0.107	organelle outer membrane	C
GO:0031970	29	0.345	1	0.00251	0.107	organelle envelope lumen	C
GO:0031974	634	4.47e-13	0	5.21e-23	0	membrane-enclosed lumen	C
GO:0031975	460	3.24e-10	0	1.78e-18	0	envelope	C
GO:0031980	105	0.000473	0.013	2.97e-06	0.00378	mitochondrial lumen	C
GO:0031981	463	2.41e-10	0	5.08e-15	0	nuclear lumen	C
GO:0031982	343	1.69e-05	0.00378	9.11e-07	0.00284	vesicle	C
GO:0031988	286	3.53e-05	0.0038	2.26e-06	0.00378	membrane-bound vesicle	C
GO:0032011	16	0.245	1	0.553	1	ARF protein signal transduction	P
GO:0032012	16	0.245	1	0.553	1	regulation of ARF protein signal transduction	P
GO:0032094	11	0.326	1	0.754	1	response to food	P
GO:0032147	47	0.907	1	0.408	1	activation of protein kinase activity	P
GO:0032200	17	0.111	1	0.0134	0.722	telomere organization and biogenesis	P
GO:0032259	75	0.469	1	0.211	1	methylation	P
GO:0032312	20	0.107	1	0.197	1	regulation of ARF GTPase activity	P
GO:0032313	40	0.00885	0.242	0.00176	0.075	regulation of Rab GTPase activity	P
GO:0032318	67	0.00406	0.143	0.00579	0.192	regulation of Ras GTPase activity	P
GO:0032392	13	0.0463	1	0.0529	1	DNA geometric change	P
GO:0032403	66	0.871	1	0.672	1	protein complex binding	F
GO:0032432	20	0.165	1	0.187	1	actin filament bundle	C
GO:0035004	10	0.155	1	0.136	1	phosphoinositide 3-kinase activity	F
GO:0035023	68	0.122	1	0.182	1	regulation of Rho protein signal transduction	P
GO:0035036	18	0.792	1	0.452	1	sperm-egg recognition	P
GO:0035050	10	0.991	1	0.997	1	embryonic heart tube development	P
GO:0035051	17	0.525	1	0.465	1	cardiac cell differentiation	P
GO:0035091	117	0.196	1	0.11	1	phosphoinositide binding	F
GO:0035094	13	0.28	1	0.364	1	response to nicotine	P
GO:0035107	73	1	1	1	1	appendage morphogenesis	P
GO:0035108	73	1	1	1	1	limb morphogenesis	P
GO:0035113	67	1	1	1	1	embryonic appendage morphogenesis	P
GO:0035115	15	1	1	1	1	embryonic forelimb morphogenesis	P
GO:0035116	14	1	1	0.93	1	embryonic hindlimb morphogenesis	P
GO:0035136	17	1	1	1	1	forelimb morphogenesis	P
GO:0035137	18	1	1	0.996	1	hindlimb morphogenesis	P
GO:0035176	11	0.967	1	0.881	1	social behavior	P
GO:0035239	93	1	1	0.85	1	tube morphogenesis	P
GO:0035240	41	0.877	1	0.894	1	dopamine binding	F
GO:0035249	26	0.453	1	1	1	synaptic transmission, glutamatergic	P
GO:0035250	14	0.807	1	0.304	1	UDP-galactosyltransferase activity	F
GO:0035257	38	0.0734	1	0.0999	1	nuclear hormone receptor binding	F
GO:0035264	62	0.0991	1	0.265	1	body growth	P
GO:0035265	22	0.934	1	0.976	1	organ growth	P
GO:0035270	46	1	1	1	1	endocrine system development	P
GO:0035272	17	0.484	1	0.957	1	exocrine system development	P
GO:0035282	41	0.947	1	0.517	1	segmentation	P
GO:0035295	165	0.999	1	0.793	1	tube development	P
GO:0035315	17	0.991	1	0.99	1	hair cell differentiation	P
GO:0040007	260	0.0394	1	0.62	1	growth	P
GO:0040008	161	0.15	1	0.776	1	regulation of growth	P
GO:0040011	363	0.99	1	0.999	1	locomotion	P
GO:0040012	80	0.755	1	0.9	1	regulation of locomotion	P
GO:0040013	26	0.613	1	0.709	1	negative regulation of locomotion	P
GO:0040014	45	0.115	1	0.438	1	regulation of body size	P
GO:0040017	34	0.614	1	0.618	1	positive regulation of locomotion	P
GO:0040018	20	0.223	1	0.371	1	positive regulation of body size	P
GO:0040029	48	0.655	1	0.284	1	regulation of gene expression, epigenetic	P
GO:0042035	46	0.162	1	0.718	1	regulation of cytokine biosynthesis	P
GO:0042036	12	0.223	1	0.787	1	negative regulation of cytokine biosynthesis	P
GO:0042054	17	0.0115	0.367	0.00508	0.174	histone methyltransferase activity	F
GO:0042060	142	0.381	1	0.97	1	wound healing	P
GO:0042063	48	0.959	1	0.997	1	gliogenesis	P
GO:0042089	56	0.287	1	0.693	1	cytokine biosynthesis	P
GO:0042093	10	0.00763	0.213	0.193	1	T-helper cell differentiation	P
GO:0042094	13	0.00953	0.242	0.0605	1	interleukin-2 biosynthesis	P
GO:0042098	53	0.314	1	0.802	1	T cell proliferation	P
GO:0042100	26	0.901	1	0.661	1	B cell proliferation	P
GO:0042102	28	0.461	1	0.638	1	positive regulation of T cell proliferation	P
GO:0042107	57	0.299	1	0.725	1	cytokine metabolism	P
GO:0042108	31	0.288	1	0.569	1	positive regulation of cytokine biosynthesis	P
GO:0042110	115	0.144	1	0.236	1	T cell activation	P
GO:0042113	74	0.108	1	0.0218	0.946	B cell activation	P
GO:0042116	24	0.628	1	0.457	1	macrophage activation	P
GO:0042127	422	0.957	1	0.999	1	regulation of cell proliferation	P
GO:0042129	40	0.216	1	0.511	1	regulation of T cell proliferation	P
GO:0042130	14	0.331	1	0.214	1	negative regulation of T cell proliferation	P
GO:0042133	43	0.753	1	0.862	1	neurotransmitter metabolism	P
GO:0042136	17	0.998	1	0.883	1	neurotransmitter biosynthesis	P
GO:0042157	50	0.0895	1	0.00264	0.107	lipoprotein metabolism	P
GO:0042158	34	0.327	1	0.00272	0.107	lipoprotein biosynthesis	P
GO:0042165	162	1	1	0.999	1	neurotransmitter binding	F
GO:0042166	13	0.366	1	0.6	1	acetylcholine binding	F
GO:0042168	13	0.094	1	0.408	1	heme metabolism	P
GO:0042175	266	0.000646	0.018	2.95e-06	0.00378	nuclear envelope-endoplasmic reticulum network	C
GO:0042176	19	0.0392	1	0.425	1	regulation of protein catabolism	P
GO:0042219	16	0.345	1	0.217	1	amino acid derivative catabolism	P
GO:0042221	588	0.0164	0.41	0.135	1	response to chemical stimulus	P
GO:0042246	25	0.342	1	0.968	1	tissue regeneration	P
GO:0042254	92	1	1	0.614	1	ribosome biogenesis and assembly	P
GO:0042267	14	0.0497	1	0.674	1	natural killer cell mediated cytotoxicity	P
GO:0042269	12	0.155	1	0.83	1	regulation of natural killer cell mediated cytotoxicity	P
GO:0042277	283	0.999	1	0.781	1	peptide binding	F
GO:0042287	23	0.575	1	0.0162	0.946	MHC protein binding	F
GO:0042288	20	0.629	1	0.022	0.946	MHC class I protein binding	F
GO:0042303	35	0.206	1	0.704	1	molting cycle	P
GO:0042306	14	0.105	1	0.734	1	regulation of protein import into nucleus	P
GO:0042309	147	1	1	0.992	1	homoiothermy	P
GO:0042310	20	0.493	1	0.95	1	vasoconstriction	P
GO:0042311	26	0.77	1	0.997	1	vasodilation	P
GO:0042325	80	0.455	1	0.621	1	regulation of phosphorylation	P
GO:0042326	11	0.412	1	0.706	1	negative regulation of phosphorylation	P
GO:0042327	33	0.227	1	0.375	1	positive regulation of phosphorylation	P
GO:0042330	96	0.985	1	0.837	1	taxis	P
GO:0042364	20	0.764	1	0.453	1	water-soluble vitamin biosynthesis	P
GO:0042379	36	1	1	1	1	chemokine receptor binding	F
GO:0042383	29	0.516	1	0.293	1	sarcolemma	C
GO:0042384	14	0.673	1	0.0114	0.722	cilium biogenesis	P
GO:0042391	48	0.0872	1	0.544	1	regulation of membrane potential	P
GO:0042398	41	0.483	1	0.576	1	amino acid derivative biosynthesis	P
GO:0042401	34	0.564	1	0.764	1	biogenic amine biosynthesis	P
GO:0042402	13	0.978	1	0.88	1	biogenic amine catabolism	P
GO:0042403	10	0.104	1	0.625	1	thyroid hormone metabolism	P
GO:0042417	22	0.876	1	0.937	1	dopamine metabolism	P
GO:0042423	11	1	1	0.939	1	catecholamine biosynthesis	P
GO:0042430	10	0.759	1	0.789	1	indole and derivative metabolism	P
GO:0042434	10	0.759	1	0.789	1	indole derivative metabolism	P
GO:0042440	31	0.0745	1	0.103	1	pigment metabolism	P
GO:0042445	90	0.935	1	0.889	1	hormone metabolism	P
GO:0042446	36	0.531	1	0.78	1	hormone biosynthesis	P
GO:0042461	20	0.311	1	0.282	1	photoreceptor cell development	P
GO:0042462	17	0.323	1	0.331	1	eye photoreceptor cell development	P
GO:0042470	57	0.000429	0.013	2.41e-09	0.00176	melanosome	C
GO:0042471	52	1	1	1	1	ear morphogenesis	P
GO:0042472	45	1	1	1	1	inner ear morphogenesis	P
GO:0042475	37	0.981	1	1	1	odontogenesis (sensu Vertebrata)	P
GO:0042476	41	0.99	1	1	1	odontogenesis	P
GO:0042490	20	1	1	0.999	1	mechanoreceptor differentiation	P
GO:0042491	15	1	1	0.997	1	auditory receptor cell differentiation	P
GO:0042493	156	0.0179	0.474	0.312	1	response to drug	P
GO:0042509	15	0.279	1	0.999	1	regulation of tyrosine phosphorylation of STAT protein	P
GO:0042531	10	0.204	1	1	1	positive regulation of tyrosine phosphorylation of STAT protein	P
GO:0042542	20	0.0942	1	0.113	1	response to hydrogen peroxide	P
GO:0042551	15	0.862	1	0.979	1	neuron maturation	P
GO:0042552	33	0.18	1	0.669	1	myelination	P
GO:0042558	14	0.189	1	0.0111	0.722	pteridine and derivative metabolism	P
GO:0042559	11	0.46	1	0.0243	1	pteridine and derivative biosynthesis	P
[truncated: 685 more rows]
